# Supplementary material for: 4-(2-Fluoro­pyridin-5-yl)phenol
Source: Acta Crystallogr Sect E Struct Rep Online. 2012 Jun 16;68(Pt 7):o2124. doi: 10.1107/S1600536812026499 (PMC3393935; doi:10.1107/S1600536812026499)
Supplement: Supplementary file 1 [file e-68-o2124-sup1.cif]

##############################################################################
#                                                                            #
# This CIF contains the data in a paper accepted for publication in          #
# Acta Crystallographica Section E. It conforms to the requirements of       #
# Notes for Authors for Acta Crystallographica Section E, and has been       #
# peer reviewed under the auspices of the IUCr Commission on Journals.       #
#                                                                            #
# Full details of the Crystallographic Information File format               #
# are given in the paper "The Crystallographic Information File (CIF):       #
# a New Standard Archive File for Crystallography" by S. R. Hall, F. H.      #
# Allen and I. D. Brown [Acta Cryst. (1991), A47, 655-685].                  #
#                                                                            #
# The current version of the core CIF dictionary is obtainable from          #
# ftp://ftp.iucr.org/pub/cif_core.dic.                                       #
#                                                                            #
# Software is freely available for graphical display of the structure(s)     #
# in this CIF. For information consult the CIF software page                 #
# http://www.iucr.org/resources/cif/software.                                #
#                                                                            #
# This file may be used for bona fide research purposes within the           #
# scientific community so long as proper attribution is given to the journal # 
# article from which it was obtained.                                        #
#                                                                            #
##############################################################################
data_global
_audit_creation_method     ?
_journal_date_recd_electronic     2012-06-10
_journal_date_accepted     2012-06-11
_journal_name_full     'Acta Crystallographica, Section E'
_journal_year     2012
_journal_volume     68
_journal_issue      7
_journal_page_first     o2124
_journal_page_last     o2124
_journal_paper_category     QO
_journal_paper_doi     10.1107/S1600536812026499
_journal_coeditor_code     HB6846
_publ_contact_author
;
Muhammad Nawaz Tahir
University of Sargodha
Department of Physics
Sargodha
Pakistan
;
_publ_contact_author_email     'dmntahir_uos@yahoo.com'
_publ_contact_author_fax     '0092 48 32 22 121'
_publ_contact_author_phone     '0092 48 92 30 914'
_publ_section_title
;
4-(2-Fluoropyridin-5-yl)phenol
;
loop_
    _publ_author_name
    _publ_author_address
    'Fazal Elahi'
;
Department of Chemistry
Gomal University
Dera Ismail Khan
K.P.K.
Pakistan
;
    'Muhammad Adeel'
;
Department of Chemistry
Gomal University
Dera Ismail Khan
K.P.K.
Pakistan
;
    'Tahir, M. Nawaz'
;
University of Sargodha
Department of Physics
Sargodha
Pakistan
;
data_I
_audit_creation_method     SHELXL-97
_chemical_name_systematic
;
4-(2-Fluoropyridin-5-yl)phenol
;
_chemical_name_common     ?
_chemical_formula_moiety     'C11 H8 F N O'
_chemical_formula_sum     'C11 H8 F N O'
_chemical_formula_iupac     'C11 H8 F N O'
_chemical_formula_weight     189.18
_symmetry_cell_setting     orthorhombic
_symmetry_space_group_name_H-M     'P b c a'
_symmetry_space_group_name_Hall     '-P 2ac 2ab'
loop_
    _symmetry_equiv_pos_site_id
    _symmetry_equiv_pos_as_xyz
    1 x,y,z
    2 1/2-x,-y,1/2+z
    3 1/2+x,1/2-y,-z
    4 -x,1/2+y,1/2-z
    5 -x,-y,-z
    6 1/2+x,y,1/2-z
    7 1/2-x,1/2+y,z
    8 x,1/2-y,1/2+z
_cell_length_a     12.275(3)
_cell_length_b     7.4343(11)
_cell_length_c     19.328(3)
_cell_angle_alpha     90
_cell_angle_beta     90
_cell_angle_gamma     90
_cell_volume     1763.8(6)
_cell_formula_units_Z     8
_cell_measurement_reflns_used     869
_cell_measurement_theta_min     2.11
_cell_measurement_theta_max     26.00
_cell_measurement_temperature     296(2)
_exptl_crystal_description     plate
_exptl_crystal_colour     'light brown'
_exptl_crystal_size_max     0.28
_exptl_crystal_size_mid     0.22
_exptl_crystal_size_min     0.18
_exptl_crystal_density_diffrn     1.425
_exptl_crystal_density_meas     ?
_exptl_crystal_density_method     'not measured'
_exptl_crystal_F_000     784
_exptl_absorpt_coefficient_mu     0.107
_exptl_absorpt_correction_type     multi-scan
_exptl_absorpt_process_details     '(SADABS; Bruker, 2005)'
_exptl_absorpt_correction_T_min     0.975
_exptl_absorpt_correction_T_max     0.985
_exptl_special_details
;
;
_diffrn_ambient_temperature     296(2)
_diffrn_radiation_type     MoK\a
_diffrn_radiation_wavelength     0.71073
_diffrn_radiation_source     'fine-focus sealed tube'
_diffrn_radiation_monochromator     graphite
_diffrn_measurement_device_type     'Bruker Kappa APEXII CCD'
_diffrn_measurement_method     \w
_diffrn_detector_area_resol_mean     8.00
_diffrn_reflns_number     7508
_diffrn_reflns_av_R_equivalents     0.0636
_diffrn_reflns_av_sigmaI/netI     0.0748
_diffrn_reflns_theta_min     2.11
_diffrn_reflns_theta_max     26.00
_diffrn_reflns_theta_full     26.00
_diffrn_measured_fraction_theta_max     0.999
_diffrn_measured_fraction_theta_full     0.999
_diffrn_reflns_limit_h_min     -15
_diffrn_reflns_limit_h_max     6
_diffrn_reflns_limit_k_min     -9
_diffrn_reflns_limit_k_max     9
_diffrn_reflns_limit_l_min     -17
_diffrn_reflns_limit_l_max     23
_diffrn_standards_number     0
_diffrn_standards_interval_count     ?
_diffrn_standards_interval_time     ?
_diffrn_standards_decay_%     ?
_refine_special_details
;
Refinement of <i>F</i>^2^ against ALL reflections. The weighted <i>R</i>-factor
<i>wR</i> and goodness of fit <i>S</i> are based on <i>F</i>^2^, conventional
<i>R</i>-factors <i>R</i> are based on <i>F</i>, with <i>F</i> set to zero for
negative <i>F</i>^2^. The threshold expression of <i>F</i>^2^ >
\s(<i>F</i>^2^) is used only for calculating <i>R</i>-factors(gt) <i>etc</i>.
and is not relevant to the choice of reflections for refinement.
<i>R</i>-factors based on <i>F</i>^2^ are statistically about twice as large
as those based on <i>F</i>, and <i>R</i>- factors based on ALL data will be
even larger.
;
_reflns_number_total     1732
_reflns_number_gt     896
_reflns_threshold_expression     I>2\s(I)
_refine_ls_structure_factor_coef     Fsqd
_refine_ls_matrix_type     full
_refine_ls_R_factor_all     0.1282
_refine_ls_R_factor_gt     0.0512
_refine_ls_wR_factor_gt     0.0962
_refine_ls_wR_factor_ref     0.1230
_refine_ls_goodness_of_fit_ref     0.997
_refine_ls_restrained_S_all     0.997
_refine_ls_number_reflns     1732
_refine_ls_number_parameters     128
_refine_ls_number_restraints     0
_refine_ls_hydrogen_treatment     constr
_refine_ls_weighting_scheme     calc
_refine_ls_weighting_details
                 'calc w=1/[\s^2^(Fo^2^)+(0.0483P)^2^] where P=(Fo^2^+2Fc^2^)/3'
_atom_sites_solution_hydrogens     geom
_atom_sites_solution_primary     direct
_atom_sites_solution_secondary     difmap
_refine_ls_shift/su_max     0.000
_refine_ls_shift/su_mean     0.000
_refine_diff_density_max     0.176
_refine_diff_density_min     -0.179
loop_
    _atom_type_symbol
    _atom_type_description
    _atom_type_scat_dispersion_real
    _atom_type_scat_dispersion_imag
    _atom_type_scat_source
    'C' 'C' 0.0033 0.0016
                         'International Tables Vol C Tables 4.2.6.8 and 6.1.1.4'
    'H' 'H' 0.0000 0.0000
                         'International Tables Vol C Tables 4.2.6.8 and 6.1.1.4'
    'N' 'N' 0.0061 0.0033
                         'International Tables Vol C Tables 4.2.6.8 and 6.1.1.4'
    'O' 'O' 0.0106 0.0060
                         'International Tables Vol C Tables 4.2.6.8 and 6.1.1.4'
    'F' 'F' 0.0171 0.0103
                         'International Tables Vol C Tables 4.2.6.8 and 6.1.1.4'
_computing_data_collection     'APEX2 (Bruker, 2007)'
_computing_cell_refinement     'SAINT (Bruker, 2007)'
_computing_data_reduction     'SAINT (Bruker, 2007)'
_computing_structure_solution     'SHELXS97 (Sheldrick, 2008)'
_computing_structure_refinement     'SHELXL97 (Sheldrick, 2008)'
_computing_molecular_graphics
                  'ORTEP-3 for Windows (Farrugia, 1997) and PLATON (Spek, 2009)'
_computing_publication_material
                                'WinGX (Farrugia, 1999) and PLATON (Spek, 2009)'
loop_
    _atom_site_type_symbol
    _atom_site_label
    _atom_site_fract_x
    _atom_site_fract_y
    _atom_site_fract_z
    _atom_site_U_iso_or_equiv
    _atom_site_thermal_displace_type
    _atom_site_calc_flag
    _atom_site_refinement_flags
    _atom_site_occupancy
    _atom_site_disorder_assembly
    _atom_site_disorder_group
    F F1 0.16138(14) 0.0574(2) 0.57218(6) 0.0807(7) Uani . . 1.000 . -16
    O O1 0.44529(15) 0.4234(3) 0.12632(8) 0.0611(8) Uani . . 1.000 . -16
    N N1 0.3071(2) 0.1137(3) 0.50603(9) 0.0532(9) Uani . . 1.000 . -16
    C C1 0.3319(2) 0.2565(3) 0.31870(11) 0.0361(9) Uani . . 1.000 . -16
    C C2 0.4308(2) 0.3444(3) 0.31099(12) 0.0414(9) Uani . . 1.000 . -16
    C C3 0.4687(2) 0.3971(3) 0.24670(12) 0.0439(10) Uani . . 1.000 . -16
    C C4 0.4071(2) 0.3622(3) 0.18829(12) 0.0416(9) Uani . . 1.000 . -16
    C C5 0.3108(2) 0.2682(3) 0.19463(11) 0.0449(10) Uani . . 1.000 . -16
    C C6 0.2736(2) 0.2170(3) 0.25895(10) 0.0419(9) Uani . . 1.000 . -16
    C C7 0.2856(2) 0.2081(3) 0.38699(11) 0.0367(9) Uani . . 1.000 . -16
    C C8 0.1738(2) 0.2085(3) 0.39711(12) 0.0462(10) Uani . . 1.000 . -16
    C C9 0.1293(2) 0.1575(3) 0.45939(12) 0.0520(11) Uani . . 1.000 . -16
    C C10 0.2008(3) 0.1116(3) 0.51007(12) 0.0524(10) Uani . . 1.000 . -16
    C C11 0.3492(2) 0.1610(3) 0.44353(11) 0.0470(10) Uani . . 1.000 . -16
    H H1 0.39877 0.40831 0.09643 0.0916 Uiso . . 1.000 . -16
    H H2 0.47273 0.36848 0.34999 0.0497 Uiso . . 1.000 . -16
    H H3 0.53530 0.45572 0.24276 0.0527 Uiso . . 1.000 . -16
    H H5 0.27072 0.23925 0.15533 0.0540 Uiso . . 1.000 . -16
    H H6 0.20815 0.15470 0.26247 0.0503 Uiso . . 1.000 . -16
    H H8 0.12817 0.24378 0.36118 0.0555 Uiso . . 1.000 . -16
    H H9 0.05436 0.15458 0.46643 0.0624 Uiso . . 1.000 . -16
    H H11 0.42453 0.16170 0.43841 0.0565 Uiso . . 1.000 . -16
loop_
    _atom_site_aniso_label
    _atom_site_aniso_U_11
    _atom_site_aniso_U_22
    _atom_site_aniso_U_33
    _atom_site_aniso_U_12
    _atom_site_aniso_U_13
    _atom_site_aniso_U_23
    F1 0.0964(16) 0.1031(13) 0.0427(9) -0.0147(11) 0.0132(9) 0.0107(8)
    O1 0.0498(15) 0.0910(14) 0.0424(10) -0.0135(11) 0.0072(9) 0.0057(10)
    N1 0.066(2) 0.0596(15) 0.0339(13) 0.0057(14) 0.0004(12) -0.0012(10)
    C1 0.0395(18) 0.0352(13) 0.0335(14) 0.0013(12) 0.0020(12) -0.0030(10)
    C2 0.0406(18) 0.0456(14) 0.0380(14) 0.0002(13) -0.0052(12) -0.0044(10)
    C3 0.0363(18) 0.0471(16) 0.0484(16) -0.0038(13) 0.0056(13) -0.0035(11)
    C4 0.0421(19) 0.0493(15) 0.0335(15) 0.0028(14) 0.0063(13) -0.0012(11)
    C5 0.045(2) 0.0555(16) 0.0341(15) -0.0048(14) -0.0050(12) -0.0024(11)
    C6 0.0418(18) 0.0457(15) 0.0382(15) -0.0071(13) 0.0006(13) -0.0018(11)
    C7 0.0412(19) 0.0336(13) 0.0354(14) 0.0023(12) -0.0028(13) -0.0028(10)
    C8 0.049(2) 0.0521(16) 0.0376(16) 0.0036(14) -0.0005(14) 0.0011(11)
    C9 0.048(2) 0.0627(18) 0.0453(17) -0.0060(15) 0.0049(15) -0.0046(12)
    C10 0.069(2) 0.0544(17) 0.0339(17) -0.0055(17) 0.0102(17) -0.0002(12)
    C11 0.050(2) 0.0504(16) 0.0405(16) 0.0029(14) 0.0015(14) -0.0054(11)
_geom_special_details
;
Bond distances, angles <i>etc</i>. have been calculated using the rounded
fractional coordinates. All su's are estimated from the variances of the
(full) variance-covariance matrix. The cell e.s.d.'s are taken into account in
the estimation of distances, angles and torsion angles
;
loop_
    _geom_bond_atom_site_label_1
    _geom_bond_atom_site_label_2
    _geom_bond_site_symmetry_1
    _geom_bond_site_symmetry_2
    _geom_bond_distance
    _geom_bond_publ_flag
    F1 C10 . . 1.356(3) no
    O1 C4 . . 1.364(3) no
    O1 H1 . . 0.8200 no
    N1 C11 . . 1.360(3) no
    N1 C10 . . 1.307(4) no
    C1 C2 . . 1.387(3) no
    C1 C7 . . 1.481(3) no
    C1 C6 . . 1.390(3) no
    C2 C3 . . 1.384(3) no
    C3 C4 . . 1.383(3) no
    C4 C5 . . 1.379(3) no
    C5 C6 . . 1.378(3) no
    C7 C8 . . 1.386(3) no
    C7 C11 . . 1.388(3) no
    C8 C9 . . 1.375(3) no
    C9 C10 . . 1.359(4) no
    C2 H2 . . 0.9300 no
    C3 H3 . . 0.9300 no
    C5 H5 . . 0.9300 no
    C6 H6 . . 0.9300 no
    C8 H8 . . 0.9300 no
    C9 H9 . . 0.9300 no
    C11 H11 . . 0.9300 no
loop_
    _geom_angle_atom_site_label_1
    _geom_angle_atom_site_label_2
    _geom_angle_atom_site_label_3
    _geom_angle_site_symmetry_1
    _geom_angle_site_symmetry_2
    _geom_angle_site_symmetry_3
    _geom_angle
    _geom_angle_publ_flag
    C4 O1 H1 . . . 109.00 no
    C10 N1 C11 . . . 115.8(2) no
    C2 C1 C6 . . . 117.5(2) no
    C6 C1 C7 . . . 119.4(2) no
    C2 C1 C7 . . . 123.1(2) no
    C1 C2 C3 . . . 121.6(2) no
    C2 C3 C4 . . . 119.7(2) no
    O1 C4 C5 . . . 122.8(2) no
    C3 C4 C5 . . . 119.4(2) no
    O1 C4 C3 . . . 117.8(2) no
    C4 C5 C6 . . . 120.3(2) no
    C1 C6 C5 . . . 121.4(2) no
    C1 C7 C8 . . . 120.3(2) no
    C1 C7 C11 . . . 123.2(2) no
    C8 C7 C11 . . . 116.5(2) no
    C7 C8 C9 . . . 121.1(2) no
    C8 C9 C10 . . . 116.3(2) no
    F1 C10 N1 . . . 114.4(2) no
    N1 C10 C9 . . . 126.8(2) no
    F1 C10 C9 . . . 118.9(3) no
    N1 C11 C7 . . . 123.4(2) no
    C1 C2 H2 . . . 119.00 no
    C3 C2 H2 . . . 119.00 no
    C2 C3 H3 . . . 120.00 no
    C4 C3 H3 . . . 120.00 no
    C4 C5 H5 . . . 120.00 no
    C6 C5 H5 . . . 120.00 no
    C1 C6 H6 . . . 119.00 no
    C5 C6 H6 . . . 119.00 no
    C7 C8 H8 . . . 119.00 no
    C9 C8 H8 . . . 119.00 no
    C8 C9 H9 . . . 122.00 no
    C10 C9 H9 . . . 122.00 no
    N1 C11 H11 . . . 118.00 no
    C7 C11 H11 . . . 118.00 no
loop_
    _geom_torsion_atom_site_label_1
    _geom_torsion_atom_site_label_2
    _geom_torsion_atom_site_label_3
    _geom_torsion_atom_site_label_4
    _geom_torsion_site_symmetry_1
    _geom_torsion_site_symmetry_2
    _geom_torsion_site_symmetry_3
    _geom_torsion_site_symmetry_4
    _geom_torsion
    _geom_torsion_publ_flag
    C11 N1 C10 F1 . . . . 177.63(19) no
    C11 N1 C10 C9 . . . . -2.5(4) no
    C10 N1 C11 C7 . . . . 1.2(3) no
    C6 C1 C2 C3 . . . . 2.3(3) no
    C7 C1 C2 C3 . . . . -176.1(2) no
    C2 C1 C6 C5 . . . . -2.0(3) no
    C7 C1 C6 C5 . . . . 176.5(2) no
    C2 C1 C7 C8 . . . . 146.8(2) no
    C2 C1 C7 C11 . . . . -33.1(3) no
    C6 C1 C7 C8 . . . . -31.6(3) no
    C6 C1 C7 C11 . . . . 148.5(2) no
    C1 C2 C3 C4 . . . . 0.1(3) no
    C2 C3 C4 O1 . . . . 177.2(2) no
    C2 C3 C4 C5 . . . . -2.8(3) no
    O1 C4 C5 C6 . . . . -176.9(2) no
    C3 C4 C5 C6 . . . . 3.1(3) no
    C4 C5 C6 C1 . . . . -0.7(4) no
    C1 C7 C8 C9 . . . . 177.6(2) no
    C11 C7 C8 C9 . . . . -2.6(3) no
    C1 C7 C11 N1 . . . . -178.9(2) no
    C8 C7 C11 N1 . . . . 1.2(3) no
    C7 C8 C9 C10 . . . . 1.5(3) no
    C8 C9 C10 F1 . . . . -178.9(2) no
    C8 C9 C10 N1 . . . . 1.2(4) no
loop_
    _geom_hbond_atom_site_label_D
    _geom_hbond_atom_site_label_H
    _geom_hbond_atom_site_label_A
    _geom_hbond_site_symmetry_A
    _geom_hbond_distance_DH
    _geom_hbond_distance_HA
    _geom_hbond_distance_DA
    _geom_hbond_angle_DHA
    _geom_hbond_publ_flag
    O1 H1 N1 8_554 0.82 2.08 2.891(3) 168 yes
_iucr_refine_instructions_details
;
TITL FE_11_GU in Pbca
CELL 0.71073 12.2752 7.4343 19.3278 90.000 90.000 90.000
ZERR 8.00 0.0027 0.0011 0.0027 0.000 0.000 0.000
LATT 1
SYMM x+1/2, -y+1/2, -z
SYMM -x, y+1/2, -z+1/2
SYMM -x+1/2, -y, z+1/2
SFAC C  H  N  O  F
UNIT 88  64 8  8  8
L.S. 20
omit -3 52
ACTA
BOND $H
HTAB
CONF
LIST 4
FMAP 2
PLAN 8
MPLA 7 C1 C2 C3 C4 C5 C6 O1
MPLA 7 C7 C8 C9 C10 C11 N1 F1
TEMP 23.000
WGHT    0.048300
FVAR       0.17493
F1    5    0.161382    0.057391    0.572177    11.00000    0.09639    0.10312 =
         0.04269    0.01071    0.01320   -0.01473
O1    4    0.445292    0.423436    0.126318    11.00000    0.04979    0.09101 =
         0.04236    0.00574    0.00717   -0.01351
AFIX 147
H1    2    0.398767    0.408311    0.096434    11.00000   -1.50000
AFIX   0
N1    3    0.307094    0.113670    0.506026    11.00000    0.06583    0.05959 =
         0.03388   -0.00117    0.00037    0.00567
C1    1    0.331921    0.256511    0.318697    11.00000    0.03954    0.03524 =
         0.03351   -0.00303    0.00198    0.00129
C2    1    0.430826    0.344381    0.310986    11.00000    0.04058    0.04558 =
         0.03799   -0.00438   -0.00521    0.00015
AFIX  43
H2    2    0.472728    0.368483    0.349988    11.00000   -1.20000
AFIX   0
C3    1    0.468671    0.397051    0.246696    11.00000    0.03627    0.04712 =
         0.04835   -0.00345    0.00560   -0.00382
AFIX  43
H3    2    0.535298    0.455715    0.242758    11.00000   -1.20000
AFIX   0
C4    1    0.407109    0.362191    0.188292    11.00000    0.04210    0.04930 =
         0.03346   -0.00122    0.00631    0.00276
C5    1    0.310770    0.268195    0.194631    11.00000    0.04543    0.05551 =
         0.03405   -0.00243   -0.00500   -0.00484
AFIX  43
H5    2    0.270721    0.239246    0.155333    11.00000   -1.20000
AFIX   0
C6    1    0.273616    0.217002    0.258952    11.00000    0.04184    0.04571 =
         0.03824   -0.00180    0.00060   -0.00710
AFIX  43
H6    2    0.208150    0.154703    0.262467    11.00000   -1.20000
AFIX   0
C7    1    0.285616    0.208131    0.386985    11.00000    0.04124    0.03357 =
         0.03544   -0.00284   -0.00284    0.00231
C8    1    0.173823    0.208482    0.397106    11.00000    0.04904    0.05209 =
         0.03763    0.00108   -0.00048    0.00362
AFIX  43
H8    2    0.128174    0.243783    0.361185    11.00000   -1.20000
AFIX   0
C9    1    0.129285    0.157491    0.459389    11.00000    0.04788    0.06268 =
         0.04532   -0.00458    0.00489   -0.00600
AFIX  43
H9    2    0.054359    0.154576    0.466435    11.00000   -1.20000
AFIX   0
C10   1    0.200842    0.111592    0.510074    11.00000    0.06855    0.05441 =
         0.03389   -0.00017    0.01017   -0.00548
C11   1    0.349203    0.160948    0.443526    11.00000    0.05026    0.05042 =
         0.04051   -0.00543    0.00154    0.00292
AFIX  43
H11   2    0.424534    0.161701    0.438409    11.00000   -1.20000
HKLF 4
REM  FE_11_GU in Pbca
REM R1 =  0.0512 for    869 Fo > 4sig(Fo)  and  0.1282 for all   1732 data
REM    128 parameters refined using      0 restraints
END
WGHT      0.0483      0.0000
REM Highest difference peak  0.176,  deepest hole -0.179,  1-sigma level  0.041
Q1    1   0.3600  0.4352  0.0509  11.00000  0.05    0.18
Q2    1   0.5169  0.5753  0.2411  11.00000  0.05    0.15
Q3    1   0.1985  0.2903  0.1582  11.00000  0.05    0.15
Q4    1   0.1816  0.2221  0.1001  11.00000  0.05    0.15
Q5    1   0.2213  0.2795  0.1372  11.00000  0.05    0.14
Q6    1   0.2905  0.2299  0.5242  11.00000  0.05    0.13
Q7    1   0.2901  0.3008  0.2936  11.00000  0.05    0.13
Q8    1   0.2953  0.0263  0.3451  11.00000  0.05    0.13
;
