# Supplementary material for: 4-(2-Fluoro­pyridin-5-yl)phenol
Source: Acta Crystallogr Sect E Struct Rep Online. 2012 Jun 16;68(Pt 7):o2124. doi: 10.1107/S1600536812026499 (PMC3393935; doi:10.1107/S1600536812026499)
Supplement: Supplementary file 2 [file e-68-o2124-Isup2.hkl]

#
# h,k,l, Fc-squared, Fo-squared, sigma(Fo-squared) and status flag
#
data_I
_shelx_title ' FE_11_GU in Pbca'
_shelx_refln_list_code          4
_shelx_F_calc_maximum      179.22
_exptl_crystal_F_000       784.00
_reflns_d_resolution_high  0.8108
 
loop_
 _symmetry_equiv_pos_as_xyz
 'x, y, z'
 'x+1/2, -y+1/2, -z'
 '-x, y+1/2, -z+1/2'
 '-x+1/2, -y, z+1/2'
 '-x, -y, -z'
 '-x-1/2, y-1/2, z'
 'x, -y-1/2, z-1/2'
 'x-1/2, y, -z-1/2'
 
_cell_length_a    12.2752
_cell_length_b     7.4343
_cell_length_c    19.3278
_cell_angle_alpha  90.000
_cell_angle_beta   90.000
_cell_angle_gamma  90.000
 
_shelx_F_squared_multiplier     1.000
 
loop_
 _refln_index_h
 _refln_index_k
 _refln_index_l
 _refln_F_squared_calc
 _refln_F_squared_meas
 _refln_F_squared_sigma
 _refln_observed_status
   2   0   0    17150.56    15697.80    328.60 o
   4   0   0     1485.04     1330.15     45.85 o
   6   0   0     2751.59     3050.36    125.82 o
   8   0   0     4866.75     5260.85    203.92 o
  10   0   0       51.50      101.96     40.20 o
  12   0   0       13.41       13.07     28.76 o
  14   0   0        0.94        6.86     32.35 o
   2   1   0    13347.59    13154.75    194.36 o
   4   1   0       12.21        3.15      6.77 o
   6   1   0     6444.06     6937.09    168.11 o
   8   1   0      383.76      424.58     37.82 o
  10   1   0       15.41       14.97     36.27 o
  12   1   0       41.59      -16.17     19.64 o
  14   1   0       74.02       56.74     29.90 o
   0   2   0    16206.00    16244.47    423.53 o
   2   2   0    11665.69    11526.07    156.46 o
   4   2   0        2.84       14.80      8.78 o
   6   2   0      117.87      190.62     32.35 o
   8   2   0       23.80       56.89     19.30 o
  10   2   0      100.24      124.67     27.83 o
  12   2   0       27.06        0.98     19.46 o
  14   2   0        1.40      -20.69     21.32 o
   2   3   0      167.87      158.68      9.94 o
   4   3   0    10385.39    10397.21    164.33 o
   6   3   0       21.53       33.99     20.59 o
   8   3   0      154.95      119.61     34.31 o
  10   3   0        9.67       54.58     35.95 o
  12   3   0       31.59       43.46     39.54 o
  14   3   0       13.76      -56.37     37.58 o
   0   4   0     1946.95     1751.00     94.45 o
   2   4   0     2511.20     2648.45     52.03 o
   4   4   0      130.94      162.62     13.66 o
   6   4   0      246.09      247.64     19.55 o
   8   4   0        0.53       10.54     11.11 o
  10   4   0        0.04      -16.67     28.76 o
  12   4   0       66.01       15.03     34.31 o
   2   5   0       91.62       93.58     17.09 o
   4   5   0      299.99      310.75     61.44 o
   6   5   0      116.55       76.35     23.70 o
   8   5   0        2.69       14.49     47.39 o
  10   5   0       59.74       98.91     33.08 o
  12   5   0        0.02        1.44     29.87 o
   0   6   0      288.93      421.57     64.05 o
   2   6   0      147.36      123.94     21.00 o
   4   6   0      288.82      273.44    107.35 o
   6   6   0      194.95      184.32     35.06 o
   8   6   0      140.08      165.89     33.67 o
  10   6   0        0.25       30.36     31.86 o
   2   7   0      132.26      166.66     26.83 o
   4   7   0       39.02       25.87     21.23 o
   6   7   0       25.15       16.43     22.19 o
   8   7   0      101.38      142.86     32.76 o
   0   8   0       91.14       67.15     26.77 o
   2   8   0        3.41       22.25     20.00 o
   4   8   0        1.81       16.67     38.56 o
   6   8   0       20.61       14.71     41.50 o
   2   9   0       49.13       78.76     42.81 o
   1   1   1       28.07       33.54      2.39 o
   2   1   1     2755.73     2587.88     31.15 o
   3   1   1     2073.88     1868.94     26.38 o
   4   1   1     6781.61     6705.23     77.54 o
   5   1   1       59.72       55.75      8.33 o
   6   1   1      777.90      793.62     28.58 o
   7   1   1      710.18      756.09     31.68 o
   8   1   1        5.07        6.10     10.08 o
   9   1   1        1.04       -3.53     10.59 o
  10   1   1       12.54       15.79     14.03 o
  11   1   1        2.15        2.36     13.74 o
  12   1   1       10.61      -10.53     14.04 o
  13   1   1        0.63        5.34     15.28 o
  14   1   1        2.66      -19.11     16.98 o
  15   1   1        0.37      -22.46     14.97 o
   0   2   1     9376.90     9206.91    124.22 o
   1   2   1    32120.36    31061.73    262.32 o
   2   2   1     9824.67     9518.00     92.07 o
   3   2   1      148.80      136.04      7.39 o
   4   2   1        6.00        1.28      5.25 o
   5   2   1     1395.24     1391.95     35.80 o
   6   2   1      327.14      379.76     25.52 o
   7   2   1      932.49      943.68     48.87 o
   8   2   1      509.85      543.75     35.71 o
   9   2   1       23.82       33.24     13.14 o
  10   2   1       18.31       10.18     12.51 o
  11   2   1       16.99       12.14     13.40 o
  12   2   1        3.97      -17.51     11.67 o
  13   2   1       35.93        9.59     17.86 o
  14   2   1       24.50      -21.86     14.69 o
   1   3   1        0.52        1.84      3.68 o
   2   3   1     2021.25     1999.03     28.13 o
   3   3   1      562.88      535.21     15.29 o
   4   3   1      653.35      721.24     20.47 o
   5   3   1      312.50      314.99     17.66 o
   6   3   1        0.22       -8.11      9.33 o
   7   3   1        1.31       -6.97     13.98 o
   8   3   1       47.27       29.76     13.87 o
   9   3   1        0.43       29.11     15.61 o
  10   3   1      211.59      167.63     24.39 o
  11   3   1        1.68        0.25     14.45 o
  12   3   1       75.83       52.20     20.54 o
  13   3   1       11.53      -21.02     25.65 o
  14   3   1        0.03      -38.56     38.89 o
   0   4   1     2903.81     2551.40     82.56 o
   1   4   1       49.08       50.88     14.13 o
   2   4   1      212.48      224.73     13.61 o
   3   4   1       80.33       88.59      6.82 o
   4   4   1      182.66      169.46      9.82 o
   5   4   1      204.71      224.88     22.32 o
   6   4   1       64.00       75.09     16.07 o
   7   4   1       86.31      107.43     12.77 o
   8   4   1        0.63      -10.47      9.20 o
   9   4   1       22.35       19.52     11.11 o
  10   4   1       61.74       77.96     26.50 o
  11   4   1       23.07        7.69     22.76 o
  12   4   1       56.43       25.65     28.38 o
  13   4   1        0.01       -1.31     27.99 o
   1   5   1       83.28      102.86      6.83 o
   2   5   1       32.75       41.70      6.61 o
   3   5   1       11.90        2.75      9.49 o
   4   5   1      222.33      226.36     21.91 o
   5   5   1       30.01       43.61     13.63 o
   6   5   1      342.31      378.34     30.19 o
   7   5   1        8.40        2.39     12.64 o
   8   5   1       30.81       57.76     18.49 o
   9   5   1      111.03      100.51     24.01 o
  10   5   1      260.00      243.10     30.25 o
  11   5   1       29.27       34.33     22.36 o
  12   5   1       14.31       -5.03     20.40 o
   0   6   1      562.60      602.96     53.14 o
   1   6   1        2.84       -3.17      8.28 o
   2   6   1        2.67       -4.84      8.05 o
   3   6   1        4.69        1.37      6.73 o
   4   6   1      100.59      122.75     19.15 o
   5   6   1        2.64       -4.49     11.04 o
   6   6   1      114.49       82.23     17.82 o
   7   6   1        3.51       20.29     14.82 o
   8   6   1        1.27        0.04     15.61 o
   9   6   1        0.29       22.94     17.05 o
  10   6   1        9.65       50.96     20.33 o
  11   6   1        6.61       26.38     25.57 o
   1   7   1        0.43       -2.17      9.34 o
   2   7   1       20.74       31.84     14.59 o
   3   7   1       41.46       21.69     14.30 o
   4   7   1       23.92       26.29     12.79 o
   5   7   1        0.50       -4.18      6.23 o
   6   7   1        6.23       11.66      6.61 o
   7   7   1       78.74       79.25     25.91 o
   8   7   1      204.91      218.59     35.45 o
   9   7   1       33.49       67.64     25.37 o
   0   8   1       24.97       27.49     16.33 o
   1   8   1       31.48       21.34     17.27 o
   2   8   1       32.75       28.50     18.61 o
   3   8   1       57.11       80.49     31.13 o
   4   8   1        3.80       31.61     21.47 o
   5   8   1       55.58       71.96     33.50 o
   6   8   1      104.86       53.86     33.95 o
   7   8   1       21.84       17.07     39.54 o
   1   9   1        0.55       -1.69     17.17 o
   2   9   1        2.30       19.50     42.48 o
   0   0   2       52.79       63.75     14.22 o
   1   0   2     2241.51     1974.26     31.73 o
   2   0   2     8813.58     8806.16    116.91 o
   3   0   2     1718.53     1542.35     32.08 o
   4   0   2     5552.60     5568.14     93.24 o
   5   0   2     1357.36     1363.16     56.06 o
   6   0   2     3168.16     3249.10     92.45 o
   7   0   2       16.85       20.79     14.68 o
   8   0   2       22.57       37.72     18.48 o
   9   0   2       45.34       54.84     20.79 o
  10   0   2        0.08       -9.60     17.02 o
  11   0   2        9.19       -6.21     18.73 o
  12   0   2       53.01       43.85     24.08 o
  13   0   2        3.00      -17.91     19.61 o
  14   0   2       49.70       38.07     27.68 o
  15   0   2       44.82       52.18     46.73 o
   1   1   2      242.93      207.46      3.79 o
   2   1   2    11143.89    10823.86    112.80 o
   3   1   2      194.22      206.57      8.03 o
   4   1   2       46.31       50.48      6.17 o
   5   1   2      375.63      488.04     27.54 o
   6   1   2      719.81      808.52     28.08 o
   7   1   2        0.56        6.68      9.59 o
   8   1   2       23.32        2.98     10.32 o
   9   1   2        5.48       20.43     12.36 o
  10   1   2        3.66       22.61     14.38 o
  11   1   2       85.13       66.49     17.64 o
  12   1   2        3.24        4.03     14.46 o
  13   1   2      170.69      122.09     23.23 o
  14   1   2       11.78        3.75     16.49 o
   0   2   2     6116.29     5967.53     68.57 o
   1   2   2    11568.84    11087.87     90.98 o
   2   2   2     4794.34     4603.91     45.69 o
   3   2   2      470.28      421.65     11.60 o
   4   2   2       73.88       75.83      6.71 o
   5   2   2      314.81      378.68     22.13 o
   6   2   2       42.13       30.73     11.70 o
   7   2   2      771.48      756.30     47.05 o
   8   2   2      262.16      226.50     28.92 o
   9   2   2        0.74        0.40     10.53 o
  10   2   2       26.82       23.42     13.35 o
  11   2   2      151.45      181.04     22.21 o
  12   2   2       40.87       21.56     15.33 o
  13   2   2        7.01        2.49     18.83 o
  14   2   2        0.01      -23.91     17.30 o
   1   3   2      401.13      395.14      6.70 o
   2   3   2        0.09       -1.68      3.05 o
   3   3   2     1132.10     1049.45     21.15 o
   4   3   2     2049.17     2166.58     38.68 o
   5   3   2      152.34      146.66     11.58 o
   6   3   2       90.19      102.70     11.35 o
   7   3   2      483.47      533.07     25.85 o
   8   3   2       94.40      121.90     13.92 o
   9   3   2        4.42        2.25     12.12 o
  10   3   2       87.33       53.37     21.98 o
  11   3   2       94.12       87.28     21.18 o
  12   3   2        1.50        9.25     17.64 o
  13   3   2        4.82      -23.99     15.99 o
  14   3   2        0.08      -18.89     18.93 o
   0   4   2     2220.13     2213.84     51.28 o
   1   4   2      240.31      225.57      8.50 o
   2   4   2     4312.51     4369.61     49.75 o
   3   4   2        0.73        3.53      4.26 o
   4   4   2       17.66       18.88      7.84 o
   5   4   2        0.25       -5.49      5.04 o
   6   4   2      590.41      630.93     25.02 o
   7   4   2       10.29       18.44     10.05 o
   8   4   2       41.54       44.76     10.96 o
   9   4   2       13.01       36.36     19.62 o
  10   4   2        9.93       30.63     22.09 o
  11   4   2        2.36       16.79     23.85 o
  12   4   2        5.81       30.13     27.50 o
  13   4   2       22.81       29.25     29.46 o
   1   5   2       20.43       11.73      4.28 o
   2   5   2       60.92       62.85      6.35 o
   3   5   2      263.89      263.06     11.61 o
   4   5   2     1447.10     1532.45     94.91 o
   5   5   2        1.45        2.67     10.28 o
   6   5   2       50.64       42.73     15.21 o
   7   5   2       96.12       48.12     21.60 o
   8   5   2      128.67      159.52     22.95 o
   9   5   2       50.36       58.43     18.75 o
  10   5   2       18.95       19.11     18.05 o
  11   5   2        7.33       15.11     19.02 o
  12   5   2        0.08       -0.14     21.43 o
   0   6   2      184.93      177.36     31.53 o
   1   6   2      117.22      117.13      9.50 o
   2   6   2        5.76       11.49      9.14 o
   3   6   2      118.66      119.69      9.61 o
   4   6   2       11.23       21.38     11.91 o
   5   6   2       28.17       22.84      9.90 o
   6   6   2      174.00      171.24     21.80 o
   7   6   2       12.70       11.92     13.70 o
   8   6   2       34.88       60.28     19.91 o
   9   6   2        4.34        8.86     15.41 o
  10   6   2       55.63       45.20     22.34 o
  11   6   2        5.40       29.86     25.68 o
   1   7   2       13.16       -0.40      9.72 o
   2   7   2       33.21       27.51     13.22 o
   3   7   2        1.88       -2.68     11.87 o
   4   7   2       14.09       12.17      6.19 o
   5   7   2        0.00        9.56      9.73 o
   6   7   2       40.93       33.01      8.96 o
   7   7   2       23.47       33.58     23.21 o
   8   7   2       36.36       31.17     30.40 o
   9   7   2        1.55        4.49     21.68 o
   0   8   2       40.18       36.99     19.49 o
   1   8   2        8.17        5.61     13.10 o
   2   8   2       10.55      -13.19     16.53 o
   3   8   2        5.50       13.15     19.89 o
   4   8   2       13.96       25.88     22.02 o
   5   8   2        4.70       15.67     19.69 o
   6   8   2        2.09       -0.67     33.20 o
   7   8   2        9.61       18.80     45.75 o
   1   9   2        3.31        5.18     15.16 o
   2   9   2       20.69       32.42     55.23 o
   1   1   3     1817.71     1647.35     15.90 o
   2   1   3     2052.40     1943.10     22.01 o
   3   1   3        2.11        7.04      3.11 o
   4   1   3     1557.06     1455.80     23.49 o
   5   1   3      219.63      213.67     12.34 o
   6   1   3        2.67        1.28      5.94 o
   7   1   3       70.89       57.02     12.43 o
   8   1   3      223.09      221.50     20.04 o
   9   1   3       11.59       11.40     12.88 o
  10   1   3        0.27      -13.92     11.67 o
  11   1   3       35.12        4.40     22.55 o
  12   1   3       16.33       -4.78     13.72 o
  13   1   3        9.39        3.35     15.41 o
  14   1   3       51.70       56.68     19.84 o
   0   2   3     2351.34     2309.86     28.04 o
   1   2   3     3891.46     3891.13     32.55 o
   2   2   3      719.40      701.25     10.07 o
   3   2   3      392.53      379.83     11.02 o
   4   2   3      185.40      192.32     12.59 o
   5   2   3      891.26      942.17     23.66 o
   6   2   3       30.03       23.38      6.93 o
   7   2   3      272.50      302.68     29.62 o
   8   2   3       56.87       56.53     10.42 o
   9   2   3        4.67        8.98      9.16 o
  10   2   3        0.01       -4.77     21.23 o
  11   2   3        0.04       -9.73     15.86 o
  12   2   3        0.94       30.97     19.60 o
  13   2   3       52.91       55.98     25.36 o
  14   2   3        1.90      -25.96     17.31 o
   1   3   3       58.92       59.98      3.19 o
   2   3   3       20.20       23.93      3.25 o
   3   3   3       25.94       25.93      4.30 o
   4   3   3      547.21      555.67     18.70 o
   5   3   3       28.58       41.33      7.97 o
   6   3   3      142.13      178.77     18.20 o
   7   3   3        2.80       -1.10      6.55 o
   8   3   3       25.66       36.55     10.06 o
   9   3   3      500.17      467.58     26.88 o
  10   3   3        1.35       -1.92     15.78 o
  11   3   3        1.87      -19.07     12.71 o
  12   3   3        4.29      -13.99     17.88 o
  13   3   3       37.32       13.65     19.68 o
  14   3   3        2.48      -26.22     19.54 o
   0   4   3     5197.52     5133.98    101.78 o
   1   4   3      172.18      176.30     10.48 o
   2   4   3      292.52      289.06      7.28 o
   3   4   3     1393.86     1345.04     25.69 o
   4   4   3     1153.80     1111.91     24.24 o
   5   4   3       92.48       83.18     11.47 o
   6   4   3      301.82      316.81     22.66 o
   7   4   3        0.61       -0.08     10.12 o
   8   4   3      175.64      166.99     22.36 o
   9   4   3       97.66       98.16     23.24 o
  10   4   3       26.03       30.63     21.38 o
  11   4   3      116.32       98.25     35.78 o
  12   4   3        9.69       25.86     25.30 o
  13   4   3       15.31       26.30     33.17 o
   1   5   3       96.22       91.14      6.50 o
   2   5   3       35.08       29.23      4.66 o
   3   5   3       55.66       52.20      6.37 o
   4   5   3        0.23       -8.39      5.60 o
   5   5   3      113.93      109.20     10.50 o
   6   5   3        0.47       -8.17      5.96 o
   7   5   3        7.55       -7.39     12.42 o
   8   5   3       53.17       71.82     18.84 o
   9   5   3       65.00       26.93     23.96 o
  10   5   3       12.99       27.73     18.51 o
  11   5   3        0.04        3.65     20.24 o
  12   5   3       13.81       11.39     28.82 o
   0   6   3       34.77       50.49      8.42 o
   1   6   3      523.97      494.70     17.30 o
   2   6   3      130.41      119.03      9.14 o
   3   6   3      190.65      183.96     12.25 o
   4   6   3        0.76        2.81      9.99 o
   5   6   3        0.83       -9.76      9.61 o
   6   6   3       42.59       36.15     10.05 o
   7   6   3      133.95      139.41     14.15 o
   8   6   3       39.72       47.03     20.26 o
   9   6   3       49.01       61.35     14.26 o
  10   6   3       31.55       25.31     15.42 o
  11   6   3       13.31        4.86     31.05 o
   1   7   3       10.37        7.88      7.47 o
   2   7   3       18.88       15.41      6.58 o
   3   7   3        1.17        1.88      5.86 o
   4   7   3       17.57        6.48     10.00 o
   5   7   3       57.49       56.06      8.25 o
   6   7   3        1.64      -12.50     26.40 o
   7   7   3       66.99       61.96     24.47 o
   8   7   3        0.01       33.47     35.00 o
   9   7   3        5.21        4.24     22.53 o
   0   8   3        0.74       -7.48     18.86 o
   1   8   3       28.79       22.40     15.28 o
   2   8   3        0.50       34.43     27.83 o
   3   8   3        9.70      -16.28     15.68 o
   4   8   3       25.80       16.88     21.48 o
   5   8   3        3.16        4.43     20.85 o
   6   8   3       37.09       52.76     23.19 o
   7   8   3        4.00       13.07     23.29 o
   1   9   3        3.61        4.59     15.78 o
   2   9   3        1.39        8.15     19.20 o
   0   0   4     2120.78     2076.21     39.39 o
   1   0   4      304.61      242.11     11.07 o
   2   0   4     2118.16     1988.25     36.03 o
   3   0   4      271.43      268.24     10.08 o
   4   0   4     1069.31      978.04     28.68 o
   5   0   4       30.78       31.93      6.88 o
   6   0   4      112.05      104.35     11.90 o
   7   0   4      544.52      511.48     29.59 o
   8   0   4      207.63      144.28     37.24 o
   9   0   4        0.35      -10.81      7.21 o
  10   0   4      214.81      257.72     23.23 o
  11   0   4      297.73      280.26     39.71 o
  12   0   4       97.10       81.85     27.80 o
  13   0   4        0.04       -8.98     18.86 o
  14   0   4        5.47        2.33     24.31 o
   1   1   4        9.94        8.05      2.13 o
   2   1   4       67.39       79.81      4.04 o
   3   1   4      508.05      505.46     10.40 o
   4   1   4      921.64      921.59     16.17 o
   5   1   4      112.76       95.45     13.78 o
   6   1   4        4.37        2.09      4.07 o
   7   1   4       18.17       15.90      6.13 o
   8   1   4      126.87      120.92     12.08 o
   9   1   4      134.94      129.23     13.63 o
  10   1   4       23.17        4.65      8.40 o
  11   1   4       13.21       16.49     14.05 o
  12   1   4       38.92       21.40     15.10 o
  13   1   4       14.56       14.52     19.14 o
  14   1   4       59.17       71.97     27.98 o
   0   2   4       28.16       31.43      3.17 o
   1   2   4     3870.38     3776.50     31.77 o
   2   2   4      388.36      413.39      7.71 o
   3   2   4       42.96       46.05      3.90 o
   4   2   4        0.16       -3.14      4.86 o
   5   2   4      895.61      886.49     19.84 o
   6   2   4      495.81      490.76     19.50 o
   7   2   4      114.87      107.17     12.17 o
   8   2   4       17.16       33.59     10.16 o
   9   2   4       11.09        6.29      9.62 o
  10   2   4       83.29       53.18     18.45 o
  11   2   4       45.96       37.52     19.53 o
  12   2   4        0.02       18.69     18.73 o
  13   2   4        1.58      -17.85     26.07 o
  14   2   4        5.76       -8.49     19.40 o
   1   3   4      676.28      655.01     10.37 o
   2   3   4      192.21      182.36      6.45 o
   3   3   4     1101.16     1093.58     18.43 o
   4   3   4      236.82      227.33      9.82 o
   5   3   4        0.87        2.58      4.32 o
   6   3   4       17.33       19.27      7.21 o
   7   3   4      255.35      252.01     16.88 o
   8   3   4       29.42       48.43     10.77 o
   9   3   4      152.62      186.74     37.45 o
  10   3   4       27.55       38.19     17.30 o
  11   3   4       10.35       15.52     17.18 o
  12   3   4       77.61       70.36     22.85 o
  13   3   4       40.81       70.94     23.28 o
  14   3   4        6.61       -9.93     20.45 o
   0   4   4     2613.35     2500.71     57.72 o
   1   4   4      122.39      130.03      5.72 o
   2   4   4      462.92      472.15     12.35 o
   3   4   4      350.14      359.23     12.26 o
   4   4   4        1.21        6.91      5.07 o
   5   4   4      416.66      427.10     14.53 o
   6   4   4      411.65      425.55     17.02 o
   7   4   4       61.42       82.65     12.97 o
   8   4   4      149.80      137.45     12.76 o
   9   4   4      120.75       98.18     17.74 o
  10   4   4       70.29       96.94     15.76 o
  11   4   4       22.38       11.91     16.04 o
  12   4   4       22.57       26.38     26.94 o
  13   4   4       38.38       34.44     25.71 o
   1   5   4       34.55       36.89      5.64 o
   2   5   4        0.73       -4.37      3.60 o
   3   5   4        8.14        1.69      6.80 o
   4   5   4      107.88      103.10      9.54 o
   5   5   4        6.83        9.32      9.66 o
   6   5   4       33.51       41.55     15.55 o
   7   5   4       40.92       44.04     14.37 o
   8   5   4        6.43        2.35      8.09 o
   9   5   4        0.15        3.79      8.35 o
  10   5   4       19.09       11.47     12.09 o
  11   5   4       19.75       24.45     14.71 o
  12   5   4        0.36       28.00     35.29 o
   0   6   4        0.05       -8.29      5.53 o
   1   6   4      269.35      237.70     11.61 o
   2   6   4       37.28       37.62      7.11 o
   3   6   4       17.21       10.89      6.72 o
   4   6   4      126.45      118.94     14.81 o
   5   6   4      428.30      380.34     38.27 o
   6   6   4        0.78        1.79     10.25 o
   7   6   4        0.94       17.55      8.66 o
   8   6   4        0.00       -8.27      8.10 o
   9   6   4       77.52       85.24     23.85 o
  10   6   4       16.88       25.50     32.51 o
  11   6   4        5.53       25.97     26.54 o
   1   7   4        0.31       -0.54      6.23 o
   2   7   4        6.54        9.14     13.79 o
   3   7   4       57.31       60.46     15.75 o
   4   7   4        9.93        8.68      7.21 o
   5   7   4       22.69       22.26      9.64 o
   6   7   4       15.52       22.99     23.47 o
   7   7   4       53.48      107.29     29.11 o
   8   7   4        0.90       23.59     23.27 o
   9   7   4       18.77       41.03     26.23 o
   0   8   4      169.97      148.40     27.57 o
   1   8   4        9.06        8.23     15.57 o
   2   8   4       21.16       16.83     34.70 o
   3   8   4        9.33       27.36     19.80 o
   4   8   4       11.14       -1.18     20.49 o
   5   8   4       11.64        6.76     20.96 o
   6   8   4        4.72       -5.49     32.57 o
   1   9   4        0.63       30.87     16.11 o
   1   1   5       92.94       88.46      3.36 o
   2   1   5     3195.13     3028.15     30.71 o
   3   1   5     2230.74     2278.36     26.93 o
   4   1   5       50.96       41.11      4.35 o
   5   1   5      234.35      222.80     22.23 o
   6   1   5       30.35        7.31      6.79 o
   7   1   5      362.44      380.05     24.67 o
   8   1   5       29.16       36.92      7.83 o
   9   1   5        3.88       -2.17      6.55 o
  10   1   5      233.59      221.67     16.53 o
  11   1   5      180.07      134.81     24.18 o
  12   1   5      100.60      115.95     35.11 o
  13   1   5        4.76       -7.10     17.30 o
  14   1   5        1.88       -2.87     21.32 o
   0   2   5     1794.34     1798.79     22.90 o
   1   2   5      294.92      301.28      6.86 o
   2   2   5      155.75      170.05      6.06 o
   3   2   5     1210.63     1134.63     16.10 o
   4   2   5      965.62      987.63     16.62 o
   5   2   5      114.51      132.56      8.37 o
   6   2   5      483.95      492.74     26.32 o
   7   2   5      107.29      102.21      9.93 o
   8   2   5       13.45       -1.33      8.07 o
   9   2   5      191.63      196.92     14.73 o
  10   2   5       73.26       61.90     13.57 o
  11   2   5      407.06      362.36     25.84 o
  12   2   5        2.58       11.17     16.91 o
  13   2   5       30.03       32.13     20.78 o
  14   2   5       48.97        9.12     21.39 o
   1   3   5       56.81       56.46      3.22 o
   2   3   5        0.87        5.31      2.49 o
   3   3   5       21.16       26.78      3.90 o
   4   3   5        0.37        2.67      3.32 o
   5   3   5        1.47        1.55      4.39 o
   6   3   5        1.18        4.86      4.70 o
   7   3   5       14.59       16.97      7.60 o
   8   3   5       33.82       23.58      8.34 o
   9   3   5        0.89       -1.18     11.32 o
  10   3   5       44.59       48.83     13.20 o
  11   3   5      144.75      144.77     19.95 o
  12   3   5       23.61       22.76     26.52 o
  13   3   5       19.99       -1.76     17.67 o
   0   4   5     2482.96     2406.04     47.16 o
   1   4   5      106.39      112.56      4.77 o
   2   4   5      217.70      229.95      9.28 o
   3   4   5      265.24      271.55     17.69 o
   4   4   5      251.68      276.38     21.86 o
   5   4   5        1.15       -3.57      5.45 o
   6   4   5      182.79      220.13     12.57 o
   7   4   5       21.97       29.44      7.27 o
   8   4   5       80.02       84.89     10.08 o
   9   4   5       34.48       40.17     10.49 o
  10   4   5       22.40       22.29     12.69 o
  11   4   5        0.01       -9.41     14.86 o
  12   4   5        0.00       13.60     16.88 o
  13   4   5        1.24      -11.14     22.41 o
   1   5   5        0.10       -2.00      4.68 o
   2   5   5        5.30        6.19      6.28 o
   3   5   5        1.31       -4.53      3.88 o
   4   5   5        8.59       -0.50      6.78 o
   5   5   5       15.25       14.18      6.75 o
   6   5   5       41.60       33.51     10.34 o
   7   5   5        4.39       -2.09      8.27 o
   8   5   5       29.87       44.19     11.22 o
   9   5   5       51.39       67.73     28.47 o
  10   5   5       14.96        1.14     12.42 o
  11   5   5        5.62        0.28     23.56 o
  12   5   5        0.36       18.19     30.38 o
   0   6   5        0.72        9.24     15.23 o
   1   6   5      831.41      762.00     32.39 o
   2   6   5        0.12        6.12      7.60 o
   3   6   5       25.48       24.17      7.79 o
   4   6   5      152.40      178.17     15.14 o
   5   6   5       45.54       66.53     10.66 o
   6   6   5        6.82        4.97      7.44 o
   7   6   5       53.56       66.47     12.61 o
   8   6   5        0.20        8.78     10.75 o
   9   6   5       69.57       70.50     18.54 o
  10   6   5        0.13       -9.73     21.86 o
  11   6   5        7.38       38.29     26.12 o
   1   7   5        2.91        2.84      6.14 o
   2   7   5        3.96       -6.93      6.41 o
   3   7   5       18.06        7.08      8.81 o
   4   7   5       10.37        5.13      4.39 o
   5   7   5       10.50        3.95     12.64 o
   6   7   5        1.10      -27.75     18.50 o
   7   7   5       15.09       41.81     24.36 o
   8   7   5        0.00       17.97     22.92 o
   9   7   5       47.58       -0.41     23.06 o
   0   8   5       88.06       76.20     24.35 o
   1   8   5        0.76        9.36     15.20 o
   2   8   5       19.23        9.97     33.01 o
   3   8   5        0.01       15.39     19.55 o
   4   8   5       25.95       -8.27     38.23 o
   5   8   5       14.48        7.53     21.79 o
   6   8   5        8.02        6.56     22.52 o
   0   0   6      131.86      135.24      8.96 o
   1   0   6      549.40      532.43     15.22 o
   2   0   6        8.46        5.15      4.95 o
   3   0   6     7011.16     7080.30    111.55 o
   4   0   6      187.85      245.03     15.38 o
   5   0   6      742.60      801.73     34.72 o
   6   0   6      356.90      397.68     24.79 o
   7   0   6       29.32       23.06     10.10 o
   8   0   6      779.94      931.90     43.62 o
   9   0   6      797.07      728.05     39.76 o
  10   0   6      541.54      651.83     51.47 o
  11   0   6      461.13      570.27     79.41 o
  12   0   6       28.46       -0.33     34.64 o
  13   0   6      148.11      136.93     52.94 o
  14   0   6        0.09      -36.60     35.29 o
   1   1   6      480.82      455.73      7.41 o
   2   1   6     3092.49     3106.01     31.84 o
   3   1   6        9.69       10.45      3.26 o
   4   1   6      580.05      604.57     22.03 o
   5   1   6       10.40        7.40      4.72 o
   6   1   6       50.83       76.02     14.42 o
   7   1   6       83.33       65.29     11.15 o
   8   1   6      164.72      168.44     20.57 o
   9   1   6      941.20     1008.19     30.42 o
  10   1   6     1249.67     1203.00     40.66 o
  11   1   6        8.17       25.93     18.69 o
  12   1   6      116.28       80.49     32.17 o
  13   1   6      112.14      148.68     29.03 o
  14   1   6        0.72      -15.42     18.05 o
   0   2   6      533.21      545.74      9.31 o
   1   2   6       90.36       93.85      4.87 o
   2   2   6      466.41      467.37      9.67 o
   3   2   6       84.32       88.15      4.96 o
   4   2   6      841.28      876.02     20.85 o
   5   2   6      496.38      520.17     14.70 o
   6   2   6      534.94      498.96     16.40 o
   7   2   6      137.29      141.08     11.67 o
   8   2   6      102.91       91.74     10.64 o
   9   2   6      272.98      268.66     17.54 o
  10   2   6       21.01       20.41     11.20 o
  11   2   6       59.34       33.29     18.01 o
  12   2   6       51.44       57.65     21.07 o
  13   2   6        4.58      -14.96     17.33 o
  14   2   6       29.95       14.64     20.63 o
   1   3   6      401.08      388.35      7.55 o
   2   3   6       27.29       21.04      2.97 o
   3   3   6       10.67       11.98      3.59 o
   4   3   6       15.38       15.49      7.03 o
   5   3   6       97.24      119.05      8.41 o
   6   3   6       35.03       35.22      6.29 o
   7   3   6      334.13      363.10     18.49 o
   8   3   6      364.59      337.23     33.76 o
   9   3   6       16.16       17.04     13.92 o
  10   3   6       33.62       42.30     19.34 o
  11   3   6       47.17       27.76     12.87 o
  12   3   6       94.24      108.41     23.49 o
  13   3   6       11.41       -4.81     19.13 o
   0   4   6      648.18      650.72     15.47 o
   1   4   6      315.15      317.44      7.11 o
   2   4   6      531.31      551.80     11.03 o
   3   4   6       55.90       51.30      4.41 o
   4   4   6       39.35       46.29      5.62 o
   5   4   6       28.10       19.87      7.95 o
   6   4   6      294.46      290.41     17.89 o
   7   4   6       93.80       90.55      9.98 o
   8   4   6       68.53       60.64      9.14 o
   9   4   6        9.52        0.47      9.03 o
  10   4   6      174.50      165.85     22.99 o
  11   4   6        0.80       -0.92      9.67 o
  12   4   6        1.69       14.11     21.35 o
  13   4   6       58.14       70.08     37.24 o
   1   5   6      117.45      118.43      7.05 o
   2   5   6      158.09      158.70      7.50 o
   3   5   6       14.06        8.70      4.30 o
   4   5   6      613.66      636.79     21.18 o
   5   5   6       93.65      109.17     14.97 o
   6   5   6        5.35       12.71      7.17 o
   7   5   6       26.02       14.34      9.37 o
   8   5   6      396.41      373.66     26.74 o
   9   5   6        3.25       -8.89      9.48 o
  10   5   6       26.11       18.66     14.20 o
  11   5   6        0.32        8.74     22.86 o
  12   5   6        6.13       34.03     33.61 o
   0   6   6        6.51        9.24      9.22 o
   1   6   6      114.97      124.47      9.02 o
   2   6   6      291.81      283.97     17.38 o
   3   6   6        5.16        1.88     13.54 o
   4   6   6       16.69       11.28     10.08 o
   5   6   6       72.49       64.01     11.64 o
   6   6   6      167.19      149.02     15.60 o
   7   6   6        0.01       -7.80     12.45 o
   8   6   6       16.96       41.99     13.73 o
   9   6   6        1.17        6.27      9.58 o
  10   6   6        3.89       55.10     30.24 o
   1   7   6        5.54       13.63      7.49 o
   2   7   6       11.54        5.66      7.65 o
   3   7   6        0.45        2.92      7.60 o
   4   7   6      118.72      109.09      8.88 o
   5   7   6        0.42       12.41      9.45 o
   6   7   6       20.62       18.14      9.88 o
   7   7   6        0.63        2.07     20.15 o
   8   7   6        0.01       -1.12     21.29 o
   9   7   6       12.95      -15.86     23.42 o
   0   8   6      275.28      271.65     35.93 o
   1   8   6        0.33      -19.99     13.60 o
   2   8   6      112.00      110.24     33.84 o
   3   8   6       17.05      -10.60     18.51 o
   4   8   6       22.36       18.65     21.99 o
   5   8   6        6.13        0.93     22.71 o
   6   8   6       33.91       37.74     25.70 o
   1   1   7     1365.66     1312.08     18.16 o
   2   1   7       45.78       61.58      4.70 o
   3   1   7      643.50      611.91     12.24 o
   4   1   7       88.66       95.92     10.00 o
   5   1   7      112.06      107.64     11.55 o
   6   1   7      281.43      329.27     30.39 o
   7   1   7        1.75       -7.39      4.93 o
   8   1   7      511.87      498.74     27.55 o
   9   1   7      314.88      252.15     16.57 o
  10   1   7        7.34       -8.25     12.33 o
  11   1   7        3.39       24.65     17.53 o
  12   1   7        0.23      -20.02     20.00 o
  13   1   7        0.86       -7.06     33.01 o
  14   1   7        0.52      -53.71     37.75 o
   0   2   7      195.23      210.20      6.65 o
   1   2   7        6.11        3.42      2.83 o
   2   2   7     2463.14     2597.11     27.20 o
   3   2   7      282.53      284.16      8.31 o
   4   2   7       42.65       45.33      4.98 o
   5   2   7     1226.51     1312.88     24.58 o
   6   2   7      393.56      383.58     27.22 o
   7   2   7      218.62      195.65     13.28 o
   8   2   7      323.80      327.86     18.18 o
   9   2   7      304.96      376.31     24.04 o
  10   2   7      493.19      508.71     29.45 o
  11   2   7       40.89       55.92     18.76 o
  12   2   7      113.51       75.83     31.58 o
  13   2   7       42.18       49.35     21.06 o
  14   2   7       19.52       14.92     22.03 o
   1   3   7      218.67      217.10      6.23 o
   2   3   7      920.46      955.24     13.07 o
   3   3   7      297.41      323.58     12.36 o
   4   3   7      193.46      183.81     11.18 o
   5   3   7        3.55        5.52      3.77 o
   6   3   7        9.77        6.74      4.70 o
   7   3   7       31.09       27.73      7.02 o
   8   3   7      708.49      729.71     28.79 o
   9   3   7        6.33       -2.59      8.12 o
  10   3   7       11.56       23.81     10.14 o
  11   3   7        0.01       -7.23     14.16 o
  12   3   7       39.28       37.29     24.04 o
  13   3   7       10.79       19.98     19.64 o
   0   4   7     2625.93     2641.53     42.96 o
   1   4   7       81.27       76.98      4.44 o
   2   4   7       31.31       32.10      3.97 o
   3   4   7        2.10        4.99      3.61 o
   4   4   7      395.07      413.84     16.60 o
   5   4   7      103.40      105.24      8.46 o
   6   4   7       55.36       55.36     10.40 o
   7   4   7        1.21       -5.13      6.12 o
   8   4   7      414.51      476.83     24.09 o
   9   4   7        2.65       15.14      9.93 o
  10   4   7        3.88      -10.38      9.59 o
  11   4   7        3.51        9.20     17.50 o
  12   4   7        0.33       23.40     21.17 o
   1   5   7       30.76       26.44      4.82 o
   2   5   7       74.19       82.40     11.91 o
   3   5   7       20.15       23.62      7.38 o
   4   5   7        4.01       -0.26      5.25 o
   5   5   7        7.53       -8.39      6.12 o
   6   5   7      555.42      555.14     48.96 o
   7   5   7        0.47       -4.34      7.64 o
   8   5   7       43.28       64.82     16.60 o
   9   5   7        8.19       17.79     15.99 o
  10   5   7      220.21      272.33     28.00 o
  11   5   7        4.50       19.08     12.96 o
   0   6   7      441.05      422.70     37.69 o
   1   6   7      274.07      273.65     14.56 o
   2   6   7      305.79      305.45     14.99 o
   3   6   7      108.55       92.14      7.93 o
   4   6   7       91.97       90.18      9.29 o
   5   6   7       23.24       27.06      7.13 o
   6   6   7      140.85      175.40     21.93 o
   7   6   7       68.87       60.87     12.61 o
   8   6   7        0.05       -1.72     10.50 o
   9   6   7       22.68       15.77     13.07 o
  10   6   7        6.40        3.04     22.32 o
   1   7   7       19.47        5.73     11.20 o
   2   7   7       35.14       47.63      8.98 o
   3   7   7       10.48       11.85     13.63 o
   4   7   7      304.47      284.28     18.05 o
   5   7   7        2.29        5.72     10.01 o
   6   7   7       62.55       72.35     20.30 o
   7   7   7        9.31       16.77     24.14 o
   8   7   7       18.37       -0.74     23.21 o
   0   8   7      118.65      137.78     28.71 o
   1   8   7       19.99       51.29     19.09 o
   2   8   7      381.50      421.15     46.59 o
   3   8   7        0.10       11.61     20.47 o
   4   8   7        0.02      -13.70     22.50 o
   5   8   7       14.32       13.26     22.92 o
   0   0   8       10.44       15.08      5.58 o
   1   0   8       92.94      103.22      7.61 o
   2   0   8       42.39       44.57      5.47 o
   3   0   8     2564.48     2633.35     47.18 o
   4   0   8    12190.02    13172.09    198.49 o
   5   0   8      944.96      933.53     36.94 o
   6   0   8      462.59      525.62     29.85 o
   7   0   8        6.92       -3.42     16.01 o
   8   0   8       87.03       77.57     21.57 o
   9   0   8      203.63      161.65     26.80 o
  10   0   8       42.96       21.90     34.97 o
  11   0   8       19.46       39.22     34.97 o
  12   0   8      789.74      690.53     93.79 o
  13   0   8        0.24       -3.92     34.64 o
  14   0   8        0.85       10.78     41.18 o
   1   1   8        0.01       -3.06      2.04 o
   2   1   8     1508.83     1636.68     20.94 o
   3   1   8       17.27       17.90      3.84 o
   4   1   8      114.45      119.71      7.64 o
   5   1   8      109.46      125.26      9.46 o
   6   1   8      478.83      486.15     25.72 o
   7   1   8       23.94       14.44      8.30 o
   8   1   8       58.91       56.31     18.40 o
   9   1   8      314.92      311.42     24.38 o
  10   1   8     1246.88     1328.79     52.95 o
  11   1   8      197.87      214.73     38.05 o
  12   1   8       52.00       39.07     28.38 o
  13   1   8        2.79      -21.52     31.37 o
  14   1   8       11.78      -14.28     28.99 o
   0   2   8      685.15      714.93     13.66 o
   1   2   8      455.01      444.13      8.43 o
   2   2   8     1379.18     1458.63     20.31 o
   3   2   8      378.54      435.56     14.24 o
   4   2   8      224.64      269.65      9.46 o
   5   2   8       15.26       18.29      4.82 o
   6   2   8       33.70       35.07      6.68 o
   7   2   8       13.08        6.85      8.96 o
   8   2   8      386.15      372.85     21.98 o
   9   2   8        8.60       20.66     21.48 o
  10   2   8       17.72       22.05     12.41 o
  11   2   8        1.78        9.66     15.22 o
  12   2   8       13.85       51.83     28.89 o
  13   2   8        1.16        2.12     23.53 o
   1   3   8       82.03       83.90      4.30 o
   2   3   8     2213.21     2263.41     25.38 o
   3   3   8      454.72      463.37     10.68 o
   4   3   8      117.57      114.65      9.01 o
   5   3   8       20.50       14.94      4.87 o
   6   3   8      176.18      177.72     12.13 o
   7   3   8      150.87      151.92     11.97 o
   8   3   8     1558.09     1604.45     35.52 o
   9   3   8      231.46      256.27     19.70 o
  10   3   8      197.97      187.46     17.63 o
  11   3   8       77.64       64.30     18.38 o
  12   3   8       64.18       63.86     17.80 o
  13   3   8        4.61       -0.76     40.42 o
   0   4   8      257.03      277.48     12.92 o
   1   4   8       16.78       18.78      3.23 o
   2   4   8      186.21      204.81      9.58 o
   3   4   8       45.87       47.03      4.75 o
   4   4   8      211.89      223.18     12.14 o
   5   4   8        0.17       -5.96      3.97 o
   6   4   8     1234.34     1197.58     27.35 o
   7   4   8       33.65       31.83     10.62 o
   8   4   8      337.83      331.88     20.28 o
   9   4   8       70.65       82.91     14.76 o
  10   4   8        6.54        1.46     17.83 o
  11   4   8        1.88      -13.90     16.22 o
  12   4   8       20.49       51.65     24.94 o
   1   5   8       10.57        1.72      6.04 o
   2   5   8      308.40      326.37     13.30 o
   3   5   8       11.49        7.90      5.04 o
   4   5   8      382.92      390.05     15.34 o
   5   5   8        9.13        8.70      7.22 o
   6   5   8        3.14        3.02      9.27 o
   7   5   8       14.79       17.78      9.60 o
   8   5   8       88.05       95.20     15.56 o
   9   5   8        2.17       -1.39     11.54 o
  10   5   8        0.63       33.80     14.15 o
  11   5   8        1.55       17.66     14.36 o
   0   6   8      476.97      461.27     25.29 o
   1   6   8        3.26        5.59      5.97 o
   2   6   8      177.91      177.31     13.30 o
   3   6   8        0.86       -3.70      7.32 o
   4   6   8        5.40        9.29      6.24 o
   5   6   8        0.00        1.84      6.10 o
   6   6   8      168.41      170.19     23.61 o
   7   6   8       25.39       12.54     14.06 o
   8   6   8        0.13        5.17      9.39 o
   9   6   8        5.70        1.87     22.92 o
  10   6   8       12.74       51.28     27.79 o
   1   7   8       10.61       13.38      6.63 o
   2   7   8        6.99        7.80      9.79 o
   3   7   8        9.86       10.18      9.47 o
   4   7   8      148.78      154.07     24.29 o
   5   7   8        6.33        1.90     10.28 o
   6   7   8        6.30       21.80     13.96 o
   7   7   8        2.15        6.83     12.46 o
   8   7   8       13.24       46.09     27.81 o
   0   8   8       21.94       12.07     26.04 o
   1   8   8        6.89       -4.87      9.74 o
   2   8   8        1.09       -9.64     18.64 o
   3   8   8        0.63        5.74     19.94 o
   4   8   8        7.80       -5.22     21.62 o
   5   8   8        0.90        3.55     34.75 o
   1   1   9     1103.57     1106.82     14.90 o
   2   1   9      657.57      631.58     11.20 o
   3   1   9       31.18       34.56      4.15 o
   4   1   9        9.39        5.01      4.78 o
   5   1   9       26.47       19.03      3.72 o
   6   1   9       75.70       60.20     13.27 o
   7   1   9       54.09       37.73     11.56 o
   8   1   9      857.30      883.05     32.14 o
   9   1   9       37.92       49.47     13.77 o
  10   1   9       43.85       44.44     32.19 o
  11   1   9       38.55       52.68     28.50 o
  12   1   9        0.06        4.16     28.10 o
  13   1   9        2.25       -9.42     25.25 o
   0   2   9      471.38      468.52     13.10 o
   1   2   9      871.58      904.77     11.95 o
   2   2   9      243.03      276.51      6.87 o
   3   2   9      761.22      816.11     13.32 o
   4   2   9     1567.66     1604.59     23.63 o
   5   2   9     1124.85     1211.08     32.45 o
   6   2   9      234.37      236.19     13.73 o
   7   2   9      516.68      478.12     24.35 o
   8   2   9       37.87       39.75     10.44 o
   9   2   9      440.73      446.68     36.42 o
  10   2   9       19.37       21.92     12.33 o
  11   2   9       41.83       18.51     22.53 o
  12   2   9       92.17       88.24     32.59 o
  13   2   9       11.60       65.68     51.31 o
   1   3   9       35.66       31.04      3.40 o
   2   3   9      583.80      611.18     11.10 o
   3   3   9      157.48      160.50      6.74 o
   4   3   9        2.06        2.09      8.33 o
   5   3   9       10.04       11.90      4.55 o
   6   3   9      181.04      199.56     15.09 o
   7   3   9      221.29      246.56     16.59 o
   8   3   9      217.00      186.92     21.89 o
   9   3   9      194.20      216.48     21.56 o
  10   3   9      203.50      183.72     35.00 o
  11   3   9       47.52       41.05     22.18 o
  12   3   9        6.97       46.83     23.35 o
  13   3   9        5.04        3.19     22.28 o
   0   4   9     1090.03     1105.64     35.78 o
   1   4   9      117.83      118.32      8.49 o
   2   4   9      137.38      148.91      7.00 o
   3   4   9      376.62      399.54     12.58 o
   4   4   9      136.26      137.37      8.33 o
   5   4   9        1.38       -0.02      4.86 o
   6   4   9      291.37      306.27     17.60 o
   7   4   9        4.66        0.99     10.90 o
   8   4   9       36.68       50.27     16.27 o
   9   4   9       26.98       21.89     11.84 o
  10   4   9        0.00        6.42     11.27 o
  11   4   9        0.07       -4.89     19.35 o
  12   4   9       45.71       76.01     26.46 o
   1   5   9       41.67       48.42      7.76 o
   2   5   9      180.93      160.91     12.15 o
   3   5   9        2.14        7.16      5.04 o
   4   5   9       18.74       19.91      8.38 o
   5   5   9        9.17       13.97      9.50 o
   6   5   9      283.70      278.22     28.05 o
   7   5   9      104.48       68.77     14.25 o
   8   5   9       62.41       53.18     13.75 o
   9   5   9      201.35      181.55     22.04 o
  10   5   9        9.53       24.89     14.79 o
  11   5   9       14.69       51.63     31.17 o
   0   6   9      100.06      103.23     33.67 o
   1   6   9       48.43       38.46      8.25 o
   2   6   9      189.59      202.32     21.26 o
   3   6   9        6.17        1.31      5.32 o
   4   6   9      164.22      143.55     11.00 o
   5   6   9        4.25       18.02     10.98 o
   6   6   9       81.92       86.35     14.40 o
   7   6   9       18.78       22.40     15.75 o
   8   6   9        1.27       -2.71     21.04 o
   9   6   9        0.45       35.90     25.21 o
   1   7   9       16.02       18.51     11.45 o
   2   7   9        3.63        1.94      7.96 o
   3   7   9       12.90        9.11      8.44 o
   4   7   9      262.20      283.83     35.61 o
   5   7   9       14.33        4.04     16.62 o
   6   7   9        3.52       19.60     12.38 o
   7   7   9       29.17       39.43     17.50 o
   0   8   9       42.34       20.25     24.31 o
   1   8   9      264.27      255.07     21.29 o
   2   8   9       96.36       73.58     30.28 o
   3   8   9       17.55       -8.36     20.54 o
   4   8   9        9.93       16.50     23.45 o
   0   0  10     1444.81     1423.23     34.85 o
   1   0  10      581.89      580.28     17.94 o
   2   0  10     2306.79     2427.22     46.16 o
   3   0  10      689.84      761.02     45.38 o
   4   0  10        5.52        4.31      5.22 o
   5   0  10      961.08      874.19     25.65 o
   6   0  10       13.71        2.86      6.50 o
   7   0  10      528.03      594.52     35.23 o
   8   0  10     2492.49     2604.98     84.82 o
   9   0  10       11.08       29.09     31.05 o
  10   0  10      836.68      829.09     96.41 o
  11   0  10      140.42      108.17     47.06 o
  12   0  10      112.31      116.99     45.75 o
  13   0  10        6.66       77.78     49.35 o
   1   1  10     1375.41     1448.38     25.27 o
   2   1  10      536.85      548.67     10.79 o
   3   1  10      127.12      140.04      8.69 o
   4   1  10       11.32        3.51      2.94 o
   5   1  10       77.68       77.28      9.31 o
   6   1  10        4.04        4.48      4.85 o
   7   1  10      422.40      414.83     24.03 o
   8   1  10      323.03      359.58     22.52 o
   9   1  10      874.88      889.65     43.07 o
  10   1  10       78.25       64.93     26.44 o
  11   1  10        0.24      -29.02     19.35 o
  12   1  10       16.93       17.83     26.04 o
  13   1  10        2.97       22.94     27.32 o
   0   2  10      808.27      840.83     18.61 o
   1   2  10        2.55        3.74      2.49 o
   2   2  10        6.75        5.90      2.53 o
   3   2  10       61.41       59.61      4.67 o
   4   2  10        8.61        8.74      3.73 o
   5   2  10     1099.85     1123.16     21.44 o
   6   2  10      337.18      374.34     16.30 o
   7   2  10      100.60      109.20     12.61 o
   8   2  10      479.41      457.90     28.49 o
   9   2  10       13.63       18.01     11.54 o
  10   2  10       16.52      -12.40     40.13 o
  11   2  10      113.44      102.85     54.09 o
  12   2  10       11.76       37.73     29.09 o
  13   2  10       69.63       28.22     30.16 o
   1   3  10      584.78      566.36     13.14 o
   2   3  10        3.76       -1.22      2.85 o
   3   3  10        2.48        5.25      3.08 o
   4   3  10        1.26       -4.63      4.71 o
   5   3  10       84.63       90.93      7.34 o
   6   3  10      160.38      160.10     13.10 o
   7   3  10      113.01      121.05     13.00 o
   8   3  10       93.25       93.38     15.09 o
   9   3  10       12.37       15.75     10.89 o
  10   3  10       18.51       39.59     20.47 o
  11   3  10      120.26      140.25     27.98 o
  12   3  10       43.21        9.32     24.22 o
   0   4  10        0.00        2.67      8.16 o
   1   4  10      138.94      142.23      8.82 o
   2   4  10       31.00       36.80      5.87 o
   3   4  10      144.13      154.97      8.57 o
   4   4  10       17.22       26.15      5.28 o
   5   4  10      237.38      237.03     17.44 o
   6   4  10      489.76      486.44     21.49 o
   7   4  10       66.25       84.55     13.99 o
   8   4  10       21.61       19.25     10.65 o
   9   4  10       14.64       29.31     16.01 o
  10   4  10       47.97       56.57     14.18 o
  11   4  10       14.65        8.56     20.76 o
  12   4  10        7.66        6.76     33.61 o
   1   5  10       53.68       74.62     10.42 o
   2   5  10        5.04        6.58      5.26 o
   3   5  10       44.23       37.39     11.90 o
   4   5  10      283.46      296.13     23.40 o
   5   5  10        1.40       -9.55      6.56 o
   6   5  10        0.07       -8.35      7.93 o
   7   5  10        8.67        6.00      9.48 o
   8   5  10      115.99       93.61     17.56 o
   9   5  10       46.05       64.42     15.06 o
  10   5  10        1.49       -8.80     12.08 o
   0   6  10       64.94       84.45     14.41 o
   1   6  10       21.76       31.97      8.20 o
   2   6  10      230.13      225.66     18.00 o
   3   6  10        4.13        1.47     10.40 o
   4   6  10       85.82       78.74     11.79 o
   5   6  10        0.01        6.74      9.95 o
   6   6  10      176.46      171.92     22.29 o
   7   6  10       18.21       23.98     11.24 o
   8   6  10        1.64        9.89     27.52 o
   9   6  10        0.20       39.57     28.72 o
   1   7  10        1.23        4.74      7.62 o
   2   7  10        6.48        9.84     13.33 o
   3   7  10        0.00       -6.55      8.23 o
   4   7  10       81.05       88.58     19.71 o
   5   7  10       13.08       11.36     11.15 o
   6   7  10        9.64       26.37     13.16 o
   7   7  10        4.04        0.41     22.29 o
   0   8  10       37.43       38.98     26.36 o
   1   8  10       39.60       38.98     22.10 o
   2   8  10        8.43       -7.62     20.27 o
   3   8  10       29.86       42.10     25.87 o
   1   1  11      294.98      310.97      9.53 o
   2   1  11     2086.39     2014.59     38.84 o
   3   1  11       78.82       84.13      7.34 o
   4   1  11       54.60       52.01      6.27 o
   5   1  11       71.24       71.50     10.41 o
   6   1  11       48.26       29.72      6.84 o
   7   1  11       44.50       19.52     14.94 o
   8   1  11       53.81       63.63     12.76 o
   9   1  11      265.23      284.13     41.01 o
  10   1  11      198.57      195.86     38.01 o
  11   1  11       40.57       19.20     25.03 o
  12   1  11       55.70       60.00     30.27 o
  13   1  11        6.59        0.42     28.55 o
   0   2  11      112.21      121.95      7.99 o
   1   2  11      188.89      202.05      6.99 o
   2   2  11       17.39       14.81      3.34 o
   3   2  11      856.55      906.55     15.52 o
   4   2  11        0.18       -1.50      4.11 o
   5   2  11      167.92      166.06      8.70 o
   6   2  11      360.10      427.91     18.46 o
   7   2  11       17.39        8.54      7.36 o
   8   2  11      173.30      142.05     22.88 o
   9   2  11      450.18      452.69     30.14 o
  10   2  11       12.28       15.20     18.39 o
  11   2  11      101.57      119.27     28.02 o
  12   2  11        7.72       -8.94     21.40 o
  13   2  11      107.80      141.34     38.91 o
   1   3  11        3.22       -0.19      2.92 o
   2   3  11      191.88      188.31      8.34 o
   3   3  11        0.76       -0.51      3.14 o
   4   3  11        8.82        8.41      3.86 o
   5   3  11       62.56       54.95      9.35 o
   6   3  11       56.34       60.57     11.45 o
   7   3  11        1.11      -11.86      8.08 o
   8   3  11        2.12       18.74     11.81 o
   9   3  11      109.05      151.29     23.68 o
  10   3  11       45.56       10.08     18.25 o
  11   3  11        8.18       31.67     21.77 o
  12   3  11        9.52       10.54     22.24 o
   0   4  11      102.64      114.68     15.96 o
   1   4  11      168.65      164.95      8.94 o
   2   4  11        2.95        7.75      4.34 o
   3   4  11        8.62       16.48      4.63 o
   4   4  11       45.76       49.14      7.23 o
   5   4  11       59.46       55.18      8.48 o
   6   4  11       39.62       45.54     10.92 o
   7   4  11       26.07       26.11     11.34 o
   8   4  11       17.42       28.93     11.88 o
   9   4  11        4.65       -4.76     11.32 o
  10   4  11       25.52       55.42     21.69 o
  11   4  11        0.68        5.62     20.06 o
   1   5  11        0.47        1.15      7.67 o
   2   5  11       21.45       35.78      6.46 o
   3   5  11       74.11       90.43      9.18 o
   4   5  11       21.46       32.76      7.63 o
   5   5  11        1.29        5.88      8.72 o
   6   5  11       17.42       19.08      8.81 o
   7   5  11        1.12       12.47     15.66 o
   8   5  11       48.43       55.51     13.05 o
   9   5  11        0.05      -11.75      9.94 o
  10   5  11        1.53        8.08     18.54 o
   0   6  11      147.02      150.90     18.51 o
   1   6  11       41.52       44.76      9.82 o
   2   6  11       90.99      109.30     30.60 o
   3   6  11        4.80       17.42      6.21 o
   4   6  11       19.07       37.91     12.11 o
   5   6  11       16.82       14.69      7.67 o
   6   6  11        7.87       21.66     14.98 o
   7   6  11       12.70        7.33     11.36 o
   8   6  11       46.94       61.84     27.90 o
   9   6  11       19.92       -0.37     21.72 o
   1   7  11       28.17       31.41      9.45 o
   2   7  11        0.36       -1.92      7.78 o
   3   7  11       19.42        3.15      7.97 o
   4   7  11       23.68       27.04     13.46 o
   5   7  11        0.05       17.42     12.68 o
   6   7  11        0.92       -8.65     35.01 o
   0   8  11       19.93       -7.60     21.98 o
   1   8  11       33.85       23.77     17.70 o
   2   8  11       14.02       -0.34     21.93 o
   0   0  12      397.52      373.47     24.18 o
   1   0  12        3.39        5.52      4.51 o
   2   0  12     1251.08     1282.56     31.00 o
   3   0  12       96.83       80.42      8.96 o
   4   0  12      301.51      344.24     20.42 o
   5   0  12       55.82       64.44      8.80 o
   6   0  12      552.98      574.69     22.34 o
   7   0  12      381.44      339.54     42.13 o
   8   0  12       20.22       48.69     29.74 o
   9   0  12       59.53       58.17     34.31 o
  10   0  12       57.39       61.44     38.89 o
  11   0  12      184.45      237.58     62.09 o
  12   0  12       37.99       48.69     42.16 o
  13   0  12        0.40       32.35     45.75 o
   1   1  12      132.12      150.05      6.85 o
   2   1  12        1.06        6.81      3.62 o
   3   1  12      665.65      629.27     17.40 o
   4   1  12        1.16        0.42      2.68 o
   5   1  12        2.37        8.03      4.28 o
   6   1  12       92.74       94.85      8.58 o
   7   1  12      105.98      104.68     12.18 o
   8   1  12        3.45       18.52      9.78 o
   9   1  12        0.72        9.56     16.01 o
  10   1  12       98.26      119.83     25.10 o
  11   1  12       51.21       51.43     26.83 o
  12   1  12        1.20        7.14     28.06 o
   0   2  12      148.67      141.06      9.81 o
   1   2  12        1.25       -0.35      2.98 o
   2   2  12       96.41       84.44      5.72 o
   3   2  12        9.13        6.52      3.36 o
   4   2  12       51.92       53.65      5.39 o
   5   2  12        4.68       17.47      5.18 o
   6   2  12      166.81      157.47     12.12 o
   7   2  12       25.57       47.86     13.54 o
   8   2  12        0.32       -0.98     10.01 o
   9   2  12       33.95       -4.51     16.84 o
  10   2  12       55.89       62.59     22.17 o
  11   2  12       11.01       21.70     22.23 o
  12   2  12       28.22       28.53     27.53 o
   1   3  12       38.18       41.33      4.49 o
   2   3  12      145.54      143.53      7.02 o
   3   3  12      123.19      118.41      7.31 o
   4   3  12       14.10        9.28      4.36 o
   5   3  12       88.43       88.02     10.93 o
   6   3  12        1.23       -5.85     10.28 o
   7   3  12       78.79       75.37     13.82 o
   8   3  12        5.68       15.08     19.48 o
   9   3  12        0.49      -14.29      9.53 o
  10   3  12       39.91       63.99     22.57 o
  11   3  12        3.04        8.13     20.13 o
  12   3  12       96.33      169.10     46.41 o
   0   4  12       40.55       47.17     18.54 o
   1   4  12      482.95      454.45     20.50 o
   2   4  12       38.47       29.49      5.92 o
   3   4  12        2.48        1.99      4.64 o
   4   4  12      108.76      106.91      8.86 o
   5   4  12      204.75      204.21     13.24 o
   6   4  12       41.07       39.81     11.63 o
   7   4  12       27.88       14.83      9.97 o
   8   4  12       81.67       50.68     15.00 o
   9   4  12       29.28       24.35     17.88 o
  10   4  12      130.04      119.33     37.29 o
  11   4  12        0.08       11.58     34.39 o
   1   5  12        8.35       -0.23      6.64 o
   2   5  12       72.80       83.56      9.37 o
   3   5  12        9.27       11.24      6.04 o
   4   5  12        0.09        1.78      6.36 o
   5   5  12       22.56       30.00      9.26 o
   6   5  12        2.23      -14.25      9.50 o
   7   5  12       60.40       69.70     13.38 o
   8   5  12        0.19       -9.90     12.92 o
   9   5  12        0.51        5.43     10.65 o
  10   5  12        0.81        0.92     20.57 o
   0   6  12      214.53      217.42     21.95 o
   1   6  12        5.83       -2.40      7.09 o
   2   6  12       25.48       23.11     10.60 o
   3   6  12       12.80        8.10      6.46 o
   4   6  12       15.35        9.34      8.06 o
   5   6  12      106.52      106.46     12.70 o
   6   6  12       33.43       45.18     13.31 o
   7   6  12        4.10       35.26     22.86 o
   8   6  12       14.17       39.90     26.20 o
   1   7  12        2.76       -0.51      8.92 o
   2   7  12        6.49       19.77     11.74 o
   3   7  12       44.91       66.37     17.31 o
   4   7  12        0.51        0.29     18.39 o
   5   7  12       11.82       31.85     24.53 o
   6   7  12       11.26       42.68     24.50 o
   1   1  13      148.36      141.48      6.84 o
   2   1  13      194.64      194.35      9.62 o
   3   1  13      125.24      147.06      9.09 o
   4   1  13       99.43       92.31      9.55 o
   5   1  13        2.92        8.98      6.80 o
   6   1  13      101.46      108.01      9.26 o
   7   1  13        5.27        7.26      8.96 o
   8   1  13      104.47       90.03     20.62 o
   9   1  13        8.79       20.72     21.20 o
  10   1  13        1.13       44.74     26.70 o
  11   1  13       11.51       -9.74     24.23 o
  12   1  13       15.30      -24.83     24.87 o
   0   2  13      401.57      378.34     16.10 o
   1   2  13      123.44      134.03      6.97 o
   2   2  13        5.69        4.88      3.72 o
   3   2  13      322.09      339.33     10.29 o
   4   2  13       18.19       16.79      4.51 o
   5   2  13        7.69        6.96      4.56 o
   6   2  13       39.24       11.19      8.73 o
   7   2  13      255.54      204.69     19.39 o
   8   2  13        0.82       -4.49      9.20 o
   9   2  13       29.77       13.69     17.56 o
  10   2  13       25.11       96.32     30.26 o
  11   2  13        8.04       47.18     26.42 o
  12   2  13        0.90       17.39     28.82 o
   1   3  13      122.38      128.78      6.78 o
   2   3  13      208.15      231.19      9.39 o
   3   3  13       56.06       39.53      6.85 o
   4   3  13       14.56       16.10      6.23 o
   5   3  13        5.09       18.80      6.17 o
   6   3  13        7.94       -0.19      8.92 o
   7   3  13       30.03       27.70     18.02 o
   8   3  13       94.50      125.20     17.73 o
   9   3  13       93.01       61.47     21.78 o
  10   3  13       52.34       39.32     21.69 o
  11   3  13       13.22       36.02     25.64 o
   0   4  13        2.56       -1.51      8.26 o
   1   4  13      475.94      474.20     20.35 o
   2   4  13      129.67      130.77      8.63 o
   3   4  13       67.97       70.90      7.62 o
   4   4  13      205.21      242.53     14.55 o
   5   4  13      284.48      299.17     24.36 o
   6   4  13        1.08       -1.94      9.94 o
   7   4  13       24.29       15.64     10.71 o
   8   4  13        1.37        0.75     10.66 o
   9   4  13        1.46      -16.62     23.58 o
  10   4  13       44.01       28.00     21.60 o
   1   5  13       35.25       21.39      8.93 o
   2   5  13       17.97       30.40      7.38 o
   3   5  13        0.32       -4.48      5.57 o
   4   5  13       22.90       23.53      8.88 o
   5   5  13       72.05       84.94     14.16 o
   6   5  13       10.24        9.55     13.11 o
   7   5  13       13.34        5.55      9.79 o
   8   5  13       19.01       34.35     13.02 o
   9   5  13       17.10       44.90     19.07 o
   0   6  13      471.18      494.96     32.75 o
   1   6  13       64.72       61.35     11.27 o
   2   6  13       59.67       71.22     14.76 o
   3   6  13       75.93       60.18     10.45 o
   4   6  13        9.28        7.09     10.08 o
   5   6  13        5.32        0.32     10.22 o
   6   6  13        5.41        9.19     10.35 o
   7   6  13       76.47       71.16     28.15 o
   1   7  13       10.56       -3.83     17.82 o
   2   7  13        6.12       -3.18     17.98 o
   3   7  13        6.96        7.27     22.78 o
   4   7  13        3.63       15.36     25.03 o
   5   7  13        9.19       -2.42     23.74 o
   0   0  14      858.64      807.92     47.28 o
   1   0  14       82.47       97.78     12.33 o
   2   0  14       84.25       87.66     12.45 o
   3   0  14       67.36       67.71      9.02 o
   4   0  14        9.82       19.72      7.09 o
   5   0  14      287.76      257.96     25.05 o
   6   0  14      186.48      155.17     35.95 o
   7   0  14        8.33       -2.94     23.86 o
   8   0  14       10.93       12.09     27.12 o
   9   0  14       16.55       43.14     33.33 o
  10   0  14        0.88        8.17     34.31 o
  11   0  14        0.94       22.55     39.22 o
  12   0  14        4.42        2.61     35.29 o
   1   1  14        7.40        7.00      3.70 o
   2   1  14      201.62      208.44     10.25 o
   3   1  14        1.48       -2.13      3.26 o
   4   1  14        0.90        0.70      3.90 o
   5   1  14        1.87        2.66      5.78 o
   6   1  14      224.73      202.83     15.10 o
   7   1  14      100.53       64.07     24.11 o
   8   1  14       76.83      108.81     29.15 o
   9   1  14       83.58      120.30     32.35 o
  10   1  14        2.10       71.06     28.04 o
  11   1  14        2.93        4.38     25.14 o
  12   1  14        6.62        2.36     28.00 o
   0   2  14     2819.21     2703.26     47.59 o
   1   2  14       34.94       28.12      4.69 o
   2   2  14      903.95      897.57     17.64 o
   3   2  14      326.19      321.42     11.29 o
   4   2  14       40.11       40.62      7.33 o
   5   2  14        7.65        7.73      5.54 o
   6   2  14      191.94      185.67     20.56 o
   7   2  14        4.75        7.73      9.79 o
   8   2  14      105.69       88.10     36.11 o
   9   2  14       35.24       28.70     25.75 o
  10   2  14        0.50       20.66     24.34 o
  11   2  14       28.05      -20.92     28.76 o
   1   3  14       68.83       67.04      6.90 o
   2   3  14       16.57       14.53      4.65 o
   3   3  14       18.37       14.66      5.26 o
   4   3  14      125.94      123.54     11.62 o
   5   3  14       23.94       24.00      8.69 o
   6   3  14       32.99       39.78     21.89 o
   7   3  14       15.26       11.31     14.24 o
   8   3  14       59.68       51.34     20.37 o
   9   3  14       11.85       -6.28     19.99 o
  10   3  14        2.87       11.94     24.71 o
  11   3  14        0.43       -8.47     31.86 o
   0   4  14      145.77      132.14     17.14 o
   1   4  14      373.68      350.37     22.06 o
   2   4  14      783.57      774.72     22.33 o
   3   4  14       61.71       66.15     10.06 o
   4   4  14       30.07       27.09      8.90 o
   5   4  14       26.95       13.25      9.23 o
   6   4  14      189.02      191.33     19.23 o
   7   4  14       82.07       83.28     18.69 o
   8   4  14       95.55       97.69     34.20 o
   9   4  14        4.40       -4.29     18.70 o
  10   4  14        4.75       22.84     25.59 o
   1   5  14       37.97       52.43     10.06 o
   2   5  14      122.02      135.04     33.14 o
   3   5  14        6.77       25.84      9.74 o
   4   5  14      346.97      314.24     23.89 o
   5   5  14       18.95       -2.54      9.25 o
   6   5  14        5.77       21.34     12.42 o
   7   5  14       11.96       14.22     12.76 o
   8   5  14       60.55       71.09     16.02 o
   9   5  14       52.81       60.47     28.01 o
   0   6  14        3.15       -9.80     28.10 o
   1   6  14       23.01       31.83     18.92 o
   2   6  14        0.92        3.31     32.84 o
   3   6  14       32.24       30.07     19.00 o
   4   6  14       16.50       16.14     10.88 o
   5   6  14        0.08        0.81      9.59 o
   6   6  14       39.57       45.68     29.60 o
   7   6  14        3.51       55.72     26.49 o
   1   7  14       10.18       15.41     40.52 o
   2   7  14       32.72       98.69     48.37 o
   3   7  14       11.20       18.16     20.66 o
   4   7  14        1.40        2.38     20.72 o
   1   1  15       34.73       35.65      4.99 o
   2   1  15      442.95      421.34     15.02 o
   3   1  15       21.38       14.88      4.20 o
   4   1  15      186.56      158.48     10.24 o
   5   1  15       14.91       11.25      8.54 o
   6   1  15       60.58       79.47     24.84 o
   7   1  15       17.15       46.75     21.40 o
   8   1  15        0.88        8.20     18.32 o
   9   1  15        1.70       19.12     21.27 o
  10   1  15        9.28        8.40     26.69 o
  11   1  15        0.23       -4.40     30.23 o
   0   2  15       68.52       60.54      9.70 o
   1   2  15      222.38      226.47     10.70 o
   2   2  15     1537.79     1463.04     30.03 o
   3   2  15        0.56        2.10      4.30 o
   4   2  15        5.61        3.12      5.88 o
   5   2  15       24.59       19.53      9.81 o
   6   2  15      368.08      390.43     25.09 o
   7   2  15       97.34      132.21     31.72 o
   8   2  15       20.92       32.67     22.36 o
   9   2  15       49.50       46.27     23.78 o
  10   2  15        6.05       -0.76     34.97 o
  11   2  15        0.05       10.27     26.29 o
   1   3  15      106.94      115.87      9.59 o
   2   3  15       77.07       86.75      8.43 o
   3   3  15      405.39      404.26     18.19 o
   4   3  15      280.38      257.64     16.89 o
   5   3  15        1.65        2.34      9.37 o
   6   3  15        9.41        3.02     16.46 o
   7   3  15      144.68      112.95     28.84 o
   8   3  15        2.35       10.04     21.54 o
   9   3  15       21.46       43.91     24.84 o
  10   3  15       21.14       18.78     23.45 o
   0   4  15       71.79       75.46     43.95 o
   1   4  15      356.93      387.04     43.16 o
   2   4  15        2.31        6.46      9.46 o
   3   4  15        0.00        0.56      8.55 o
   4   4  15       25.60       20.08     13.92 o
   5   4  15        0.87        2.36      8.36 o
   6   4  15        0.29       -1.95      9.78 o
   7   4  15       25.00       10.38     11.62 o
   8   4  15       26.56       42.23     23.85 o
   9   4  15        0.09        5.21     43.14 o
   1   5  15        2.20       13.27     20.22 o
   2   5  15       37.04       24.76     20.32 o
   3   5  15       24.54        0.19     11.79 o
   4   5  15        1.24        8.34     11.60 o
   5   5  15        0.10       -3.03     10.42 o
   6   5  15      106.00      151.16     19.52 o
   7   5  15       50.88       42.15     14.72 o
   8   5  15       16.05       24.34     30.45 o
   0   6  15       57.16       43.79     42.16 o
   1   6  15       71.47       73.76     30.83 o
   2   6  15        4.00      -33.99     29.09 o
   3   6  15       58.67       52.64     23.33 o
   4   6  15       18.82       19.35     11.05 o
   5   6  15        0.29      -19.62     18.54 o
   6   6  15       51.30       15.91     22.72 o
   1   7  15        0.02       34.64     28.50 o
   2   7  15        3.28       -1.78     23.82 o
   0   0  16     6933.30     6661.50    165.41 o
   1   0  16     4416.26     4323.76     88.68 o
   2   0  16       13.96       12.01      9.08 o
   3   0  16      368.65      324.66     26.23 o
   4   0  16        1.30      -27.45     20.59 o
   5   0  16      353.54      373.21     59.80 o
   6   0  16        2.52       15.36     23.86 o
   7   0  16      275.05      214.71     50.65 o
   8   0  16      568.07      513.08     74.84 o
   9   0  16       58.28       20.59     28.76 o
  10   0  16        0.32       49.67     42.16 o
  11   0  16        5.51       13.07     39.54 o
   1   1  16        0.67       -0.38      4.54 o
   2   1  16     1907.71     1816.44     42.21 o
   3   1  16       63.33       48.40      8.41 o
   4   1  16       53.78       22.99     11.31 o
   5   1  16      166.77      188.46     31.73 o
   6   1  16      225.14      206.44     35.87 o
   7   1  16      116.05      144.90     31.55 o
   8   1  16        4.79       34.17     23.78 o
   9   1  16       28.35       23.91     23.54 o
  10   1  16       48.22       73.54     28.52 o
  11   1  16        2.96       22.54     27.63 o
   0   2  16       35.77       25.49     11.01 o
   1   2  16      448.29      479.01     16.51 o
   2   2  16      163.01      156.23     11.46 o
   3   2  16      108.08      114.20     10.60 o
   4   2  16        2.77        7.79      9.91 o
   5   2  16        0.93        7.47     10.26 o
   6   2  16        0.00       -7.83     18.82 o
   7   2  16        6.95        6.21     22.30 o
   8   2  16        4.33      -20.46     28.43 o
   9   2  16        8.32        3.42     21.20 o
  10   2  16       14.82        7.58     24.80 o
   1   3  16      101.43      125.45     31.92 o
   2   3  16        9.58       13.90      9.07 o
   3   3  16      254.51      280.83     35.72 o
   4   3  16      866.84      835.64     39.08 o
   5   3  16      160.44      126.62     16.43 o
   6   3  16       11.45        4.44     20.97 o
   7   3  16       38.95       18.10     22.76 o
   8   3  16        0.12       -8.22     21.11 o
   9   3  16        9.15       37.31     27.13 o
  10   3  16       14.77       57.53     30.02 o
   0   4  16      157.22      156.54     49.67 o
   1   4  16       12.69       15.19     20.07 o
   2   4  16      158.58      155.92     19.31 o
   3   4  16       13.43        5.77     12.07 o
   4   4  16        0.00        8.46      9.53 o
   5   4  16       18.63       22.46     13.07 o
   6   4  16       46.20       38.93     24.17 o
   7   4  16       17.68       35.29     31.70 o
   8   4  16       27.17       16.06     41.99 o
   9   4  16        1.67        0.04     22.87 o
   1   5  16        7.86       35.21     25.30 o
   2   5  16       63.66       21.90     34.64 o
   3   5  16        6.38        0.88     10.05 o
   4   5  16       92.45       94.44     24.57 o
   5   5  16        7.45       -3.46      9.73 o
   6   5  16       65.64       69.55     16.07 o
   7   5  16       12.47      -14.62     35.78 o
   0   6  16       59.64       57.84     41.83 o
   1   6  16       29.54       50.06     39.54 o
   2   6  16       16.86       -0.65     32.35 o
   3   6  16       30.99      110.79     51.63 o
   4   6  16       16.17        6.63     22.40 o
   5   6  16        0.06        5.98     24.02 o
   1   1  17      139.68      155.00     15.32 o
   2   1  17        0.24       -4.31      7.75 o
   3   1  17        7.25       17.02     13.92 o
   4   1  17      612.79      515.08     37.72 o
   5   1  17        8.41       33.24     20.19 o
   6   1  17      123.34      194.74     53.92 o
   7   1  17       17.48        3.23     24.84 o
   8   1  17        5.95        7.17     21.24 o
   9   1  17        2.34       16.13     38.56 o
  10   1  17        2.39       48.30     41.01 o
   0   2  17     3519.77     3288.13    116.82 o
   1   2  17      471.20      500.56     24.56 o
   2   2  17        0.05      -11.87      7.91 o
   3   2  17        3.85       -6.43     20.98 o
   4   2  17       69.26       76.58     22.53 o
   5   2  17        4.22      -18.12     15.96 o
   6   2  17       11.24        0.01     26.80 o
   7   2  17       56.67       70.83     38.07 o
   8   2  17      150.56      129.01     33.04 o
   9   2  17        5.51       25.87     23.05 o
  10   2  17        0.30      -14.43     41.50 o
   1   3  17       71.27       69.54     25.70 o
   2   3  17       61.95      116.99     23.20 o
   3   3  17      157.49      166.00     25.65 o
   4   3  17       50.78       30.25     21.74 o
   5   3  17       23.91        4.76     20.63 o
   6   3  17       33.93        0.85     22.17 o
   7   3  17        2.76      -11.61     45.26 o
   8   3  17        9.53       37.38     25.77 o
   9   3  17        9.02       17.96     23.67 o
   0   4  17        4.15       13.73     30.72 o
   1   4  17       29.76       26.29     29.41 o
   2   4  17        7.98       55.88     38.56 o
   3   4  17       82.77       98.29     20.05 o
   4   4  17       49.62       34.07     22.55 o
   5   4  17        1.62        9.38     21.58 o
   6   4  17        1.08      -13.78     21.46 o
   7   4  17        9.38       -8.17     34.31 o
   8   4  17        0.46       -1.96     34.31 o
   1   5  17       11.86       19.16     21.51 o
   2   5  17       14.86        8.17     35.95 o
   3   5  17       18.35       22.04     13.63 o
   4   5  17       31.03       60.55     16.43 o
   5   5  17       13.74       -9.48     30.72 o
   6   5  17        2.18        6.21     34.97 o
   0   6  17       11.80      -16.01     30.07 o
   1   6  17        2.11      -24.86     21.24 o
   2   6  17       24.02       59.87     34.80 o
   3   6  17       17.29       32.03     38.89 o
   0   0  18       55.92       68.30     33.66 o
   1   0  18      408.58      429.86     43.72 o
   2   0  18      398.86      310.34     37.99 o
   3   0  18      219.50      198.46     32.00 o
   4   0  18        9.74       17.32     27.12 o
   5   0  18       50.45       86.28     36.27 o
   6   0  18      115.44      161.44     43.79 o
   7   0  18       85.28       91.50     37.58 o
   8   0  18        8.42        4.25     30.39 o
   9   0  18        0.26        0.00     34.97 o
   1   1  18       70.90       78.23     17.22 o
   2   1  18       40.07       28.00     12.91 o
   3   1  18      633.04      580.27     38.87 o
   4   1  18       72.59       87.53     19.73 o
   5   1  18      120.22       97.42     27.22 o
   6   1  18       57.53       74.24     25.75 o
   7   1  18        4.42        3.49     19.26 o
   8   1  18        1.31       24.44     33.50 o
   9   1  18        2.50       28.14     30.72 o
   0   2  18        1.55        9.15     29.41 o
   1   2  18      330.50      351.00     32.43 o
   2   2  18        0.54       17.05     14.74 o
   3   2  18        5.64       11.50     17.03 o
   4   2  18        0.02       22.93     25.16 o
   5   2  18        9.80       16.09     21.48 o
   6   2  18       12.00       20.64     42.97 o
   7   2  18       43.23       46.66     24.83 o
   8   2  18        4.51       46.91     28.92 o
   9   2  18        0.83       26.71     29.74 o
   1   3  18      128.01      111.68     31.87 o
   2   3  18       19.30       38.64     23.40 o
   3   3  18        2.44       73.20     38.56 o
   4   3  18      274.25      461.77     80.72 o
   5   3  18       28.60       62.09     40.85 o
   6   3  18        0.13       -3.20     21.84 o
   7   3  18       42.91       64.62     27.16 o
   8   3  18        1.37       26.34     24.78 o
   0   4  18        0.30      -20.26     25.49 o
   1   4  18      316.40      269.64     69.12 o
   2   4  18      201.91      248.02     61.44 o
   3   4  18        3.39      -23.20     28.43 o
   4   4  18        0.01      -17.97     32.35 o
   5   4  18        0.42       52.94     39.22 o
   6   4  18       73.85       94.12     43.14 o
   7   4  18        7.53        4.58     39.54 o
   1   5  18        0.36        0.26     22.59 o
   2   5  18        2.27       12.00     23.02 o
   3   5  18       92.20       63.73     45.75 o
   4   5  18      116.93      170.26     56.86 o
   5   5  18       42.48       28.76     41.50 o
   0   6  18       18.51       38.24     38.89 o
   1   1  19       10.65       18.34     12.58 o
   2   1  19      187.18      191.15     22.81 o
   3   1  19      136.18      181.73     22.51 o
   4   1  19       21.84       31.70     19.06 o
   5   1  19       28.54        8.17     16.84 o
   6   1  19        0.44       35.18     21.56 o
   7   1  19       15.88       76.56     25.68 o
   8   1  19        9.10       52.42     27.50 o
   0   2  19       58.18       45.10     36.60 o
   1   2  19       43.72       78.33     26.46 o
   2   2  19      149.66      124.37     63.07 o
   3   2  19       46.96       35.74     17.36 o
   4   2  19       20.38       16.61     18.98 o
   5   2  19       67.54       64.30     25.17 o
   6   2  19       25.46       13.88     21.95 o
   7   2  19       23.94       37.46     26.76 o
   8   2  19        0.01       12.33     23.64 o
   1   3  19        2.94       17.77     23.62 o
   2   3  19      141.26      159.65     36.97 o
   3   3  19        1.63      -27.12     26.80 o
   4   3  19        2.62       14.71     33.66 o
   5   3  19        0.26        1.96     27.78 o
   6   3  19        4.04       48.04     35.95 o
   7   3  19        0.23       27.78     36.93 o
   0   4  19      121.62      136.93     52.62 o
   1   4  19       85.04       88.20     29.77 o
   2   4  19       24.81       27.11     30.23 o
   3   4  19       50.73      100.65     50.33 o
   4   4  19        0.21       32.03     31.05 o
   5   4  19        7.33       -8.17     33.01 o
   6   4  19        0.00      -30.39     33.01 o
   1   5  19        6.67      -15.62     22.09 o
   2   5  19       14.07       24.25     27.83 o
   3   5  19       41.54      116.34     53.92 o
   0   0  20      153.79      146.41     42.16 o
   1   0  20       88.92       89.75     25.01 o
   2   0  20       81.56      130.54     28.42 o
   3   0  20       15.99       42.25     21.49 o
   4   0  20       20.32       22.47     20.89 o
   5   0  20        3.92       26.14     30.72 o
   6   0  20       22.03       33.33     32.35 o
   7   0  20        0.38       50.98     34.97 o
   8   0  20        1.98       59.48     39.54 o
   1   1  20       31.89       81.05     19.94 o
   2   1  20        0.62       23.87     15.79 o
   3   1  20       38.21       67.26     35.99 o
   4   1  20        4.58       55.12     18.63 o
   5   1  20        1.75       32.27     21.89 o
   6   1  20       21.67       27.47     24.00 o
   7   1  20        3.09       30.04     23.56 o
   8   1  20        9.23       15.15     23.18 o
   0   2  20      244.88      223.53     56.21 o
   1   2  20       18.68       45.78     26.38 o
   2   2  20       33.96       46.96     25.80 o
   3   2  20       13.66       23.65     23.96 o
   4   2  20        2.85       92.81     39.54 o
   5   2  20       24.52       73.20     41.83 o
   6   2  20        4.27       19.68     23.39 o
   7   2  20        6.46       33.87     24.95 o
   1   3  20       39.45       29.73     22.71 o
   2   3  20       62.68       84.86     31.87 o
   3   3  20        4.72       -3.71     34.64 o
   4   3  20       74.14      183.99     58.82 o
   5   3  20        1.57       34.64     33.33 o
   6   3  20        4.75       31.70     38.89 o
   0   4  20       55.62       63.73     42.81 o
   1   4  20       18.55       37.89     27.26 o
   2   4  20        0.67       10.98     23.15 o
   3   4  20       23.26       45.30     29.08 o
   4   4  20        4.85       75.82     44.44 o
   1   1  21        7.91       25.70     23.22 o
   2   1  21       46.36       48.29     20.42 o
   3   1  21       74.63      115.85     25.07 o
   4   1  21        4.00       27.58     21.60 o
   5   1  21       13.61       62.78     34.31 o
   6   1  21        2.68       41.99     43.46 o
   0   2  21        0.35        3.27     33.66 o
   1   2  21       46.42       87.15     31.69 o
   2   2  21        5.33       -0.07     23.50 o
   3   2  21        5.97       -2.17     23.95 o
   4   2  21       19.67       45.95     42.32 o
   5   2  21       22.23      -17.97     32.68 o
   6   2  21        7.63       32.35     37.91 o
   1   3  21        5.34       -0.54     23.57 o
   2   3  21       34.38       78.13     48.04 o
   3   3  21        0.34        6.62     29.25 o
   4   3  21        5.97       24.65     26.74 o
   5   3  21        0.30       19.28     39.54 o
   0   4  21       82.89       78.76     49.67 o
   1   4  21       45.11       20.35     29.34 o
   2   4  21       49.69       55.61     35.78 o
   0   0  22       11.36       10.78     27.12 o
   1   0  22        0.78        7.66     31.86 o
   2   0  22       11.61       69.94     34.31 o
   3   0  22       19.98       14.71     32.03 o
   4   0  22      122.75      241.83     55.88 o
   5   0  22       14.03       48.37     30.72 o
   1   1  22        1.22        3.73     25.00 o
   2   1  22       25.76        6.55     22.80 o
   3   1  22       30.61       29.11     26.33 o
   4   1  22        0.31       47.82     27.50 o
   5   1  22       17.65       52.73     28.17 o
   0   2  22       16.89       74.51     40.85 o
   1   2  22        7.92        7.22     23.62 o
   2   2  22       10.62       22.23     24.88 o
   3   2  22       15.99       65.35     28.15 o
   4   2  22       87.65       37.26     30.12 o
   1   3  22       13.45       26.15     28.61 o
   2   3  22        9.75       35.70     28.23 o
   3   3  22        7.60       31.18     41.18 o
   1   1  23        7.49        3.27     23.43 o
   2   1  23       13.06       29.19     24.36 o
   3   1  23        0.04       31.55     27.61 o
   0   2  23       36.57      -13.40     35.29 o
   1   2  23        3.12       -2.65     25.07 o
   2   2  23       28.77       54.84     42.32 o
 
